# Supplementary material for: 1-[5-Acetyl-4-(4-bromo­phen­yl)-2,6-dimethyl-1,4-dihydro­pyridin-3-yl]ethanone monohydrate
Source: Acta Crystallogr Sect E Struct Rep Online. 2010 Feb 20;66(Pt 3):o658–9. doi: 10.1107/S1600536810006124 (PMC2983612; doi:10.1107/S1600536810006124)
Supplement: Supplementary file 2 [file e-66-0o658-Isup2.hkl]

#
# h,k,l, Fc-squared, Fo-squared, sigma(Fo-squared) and status flag
#
data_I
_shelx_title ' pr41                   R = 0.05                    '
_shelx_refln_list_code   4
_shelx_F_calc_maximum    269.76
_exptl_crystal_F_000     752.00
_reflns_d_resolution_high    0.8409
 
loop_
 _symmetry_equiv_pos_as_xyz
 x,y,z
 -x,1/2+y,1/2-z
 -x,-y,-z
 x,1/2-y,1/2+z
 
_cell_length_a 13.52360
_cell_length_b  10.3866
_cell_length_c  15.0939
_cell_angle_alpha   90.000
_cell_angle_beta  102.112
_cell_angle_gamma   90.000
 
_shelx_F_squared_multiplier     1.000
 
loop_
 _refln_index_h
 _refln_index_k
 _refln_index_l
 _refln_F_squared_calc
 _refln_F_squared_meas
 _refln_F_squared_sigma
 _refln_observed_status
 _refln_sint/lambda
   1   0   0     8315.27     8448.08      5.71 o   0.03781
   2   0   0     4452.11     4342.01      5.71 o   0.07563
   3   0   0    17000.75    17119.73    183.61 o   0.11344
   4   0   0    72773.09    68518.87    691.64 o   0.15126
   5   0   0    14510.69    13654.87    120.82 o   0.18907
   6   0   0    26995.87    28631.19    262.58 o   0.22689
   7   0   0      211.65      302.53      4.76 o   0.26470
   8   0   0      632.40      782.02      9.51 o   0.30251
   9   0   0     2085.00     1973.12     23.78 o   0.34033
  10   0   0     3624.30     3715.06     41.86 o   0.37814
  11   0   0       27.97        0.95      9.51 o   0.41596
  12   0   0      542.06      588.89     15.22 o   0.45377
  13   0   0      169.10      223.57     10.46 o   0.49158
  14   0   0       86.33       97.99     15.22 o   0.52940
  15   0   0      221.55      210.25     13.32 o   0.56721
   1   1   0      574.09      575.57      1.90 o   0.06121
   2   1   0     1823.53     1979.78     19.03 o   0.08965
   3   1   0     1602.36     1776.19     15.22 o   0.12323
   4   1   0    11368.22    11930.06     76.11 o   0.15873
   5   1   0       81.06       49.47      1.90 o   0.19510
   6   1   0       38.89       65.64      1.90 o   0.23194
   7   1   0      585.53      695.44      6.66 o   0.26904
   8   1   0     3450.34     3624.68     28.54 o   0.30632
   9   1   0       14.74        0.95      2.85 o   0.34372
  10   1   0      503.30      482.34      6.66 o   0.38119
  11   1   0       38.89       45.67      3.81 o   0.41873
  12   1   0      196.38      195.98      6.66 o   0.45632
  13   1   0       90.11       77.06      6.66 o   0.49394
  14   1   0      283.05      254.96      8.56 o   0.53158
  15   1   0       10.56       26.64      7.61 o   0.56925
   0   2   0     9207.12     8459.50    114.16 o   0.09628
   1   2   0     2365.39     2329.88     28.54 o   0.10344
   2   2   0      378.96      334.88      0.95 o   0.12243
   3   2   0     1265.62     1247.23      7.61 o   0.14879
   4   2   0     1249.78     1120.70      8.56 o   0.17930
   5   2   0      524.03      468.07      3.81 o   0.21217
   6   2   0     1900.40     1837.08     12.37 o   0.24647
   7   2   0      672.08      632.65      5.71 o   0.28166
   8   2   0      101.25      110.36      2.85 o   0.31746
   9   2   0      507.95      439.53      5.71 o   0.35368
  10   2   0      247.88      251.16      4.76 o   0.39021
  11   2   0       27.37       21.88      4.76 o   0.42695
  12   2   0       28.08       21.88      4.76 o   0.46387
  13   2   0      122.10      116.07      9.51 o   0.50092
  14   2   0       22.96       23.78      6.66 o   0.53808
  15   2   0       81.48       81.82     10.46 o   0.57533
   1   3   0     6744.78     6564.39     45.67 o   0.14929
   2   3   0     3854.28     3778.80     27.59 o   0.16302
   3   3   0     1423.60     1443.21     11.42 o   0.18364
   4   3   0     1741.01     1627.78     12.37 o   0.20913
   5   3   0     5906.08     5829.94     42.81 o   0.23792
   6   3   0        4.43        4.76      1.90 o   0.26895
   7   3   0     1029.64      984.66      8.56 o   0.30153
   8   3   0     2147.63     1992.15     16.17 o   0.33522
   9   3   0     1458.91     1478.41     12.37 o   0.36970
  10   3   0      375.42      363.42      7.61 o   0.40478
  11   3   0     1185.91     1157.81     13.32 o   0.44031
  12   3   0       56.86       64.69      4.76 o   0.47620
  13   3   0       60.96       46.62      8.56 o   0.51236
  14   3   0      346.04      361.52     15.22 o   0.54874
  15   3   0      165.39      180.76     11.42 o   0.58531
   0   4   0      126.16      120.82      5.71 o   0.19256
   1   4   0      619.14      716.37      7.61 o   0.19623
   2   4   0     1547.63     1643.95     10.46 o   0.20688
   3   4   0      610.51      730.64      6.66 o   0.22349
   4   4   0       28.80       47.57      2.85 o   0.24486
   5   4   0       36.50       33.30      1.90 o   0.26986
   6   4   0     1475.78     1562.13     13.32 o   0.29758
   7   4   0       47.23       60.89      2.85 o   0.32733
   8   4   0      320.55      323.46      5.71 o   0.35860
   9   4   0       98.46      112.26      3.81 o   0.39103
  10   4   0       29.77       28.54      4.76 o   0.42435
  11   4   0       49.60       35.20      5.71 o   0.45836
  12   4   0       90.06       94.18      7.61 o   0.49294
  13   4   0       67.59       73.25      9.51 o   0.52795
  14   4   0        0.95        1.90      9.51 o   0.56333
   1   5   0     3656.91     3849.20     28.54 o   0.24365
   2   5   0      391.34      547.03      5.71 o   0.25230
   3   5   0      942.32     1076.94      9.51 o   0.26609
   4   5   0       35.87       32.35      1.90 o   0.28428
   5   5   0     1375.24     1417.53     13.32 o   0.30607
   6   5   0       62.52       84.67      3.81 o   0.33077
   7   5   0      122.15      118.92      3.81 o   0.35777
   8   5   0      186.87      172.20      4.76 o   0.38659
   9   5   0      169.74      148.41      7.61 o   0.41684
  10   5   0        1.19        0.00      4.76 o   0.44825
  11   5   0      200.60      203.59      9.51 o   0.48058
  12   5   0        9.08       10.46      7.61 o   0.51365
  13   5   0        6.66        5.71     10.46 o   0.54735
  14   5   0        4.99        9.51     10.46 o   0.58155
   0   6   0      632.00      548.93      7.61 o   0.28883
   1   6   0       41.67       38.05      2.85 o   0.29130
   2   6   0      210.08      230.23      3.81 o   0.29857
   3   6   0     1266.09     1217.74     10.46 o   0.31031
   4   6   0       57.09       44.71      2.85 o   0.32604
   5   6   0      541.60      622.19      7.61 o   0.34521
   6   6   0       98.26       84.67      3.81 o   0.36729
   7   6   0      360.55      302.53      5.71 o   0.39178
   8   6   0       49.83       76.11      6.66 o   0.41826
   9   6   0      573.87      615.53     13.32 o   0.44637
  10   6   0       63.96       56.13      6.66 o   0.47583
  11   6   0       31.17       47.57      7.61 o   0.50640
  12   6   0       31.82       47.57      8.56 o   0.53790
  13   6   0      237.08      215.96     10.46 o   0.57016
   1   7   0      251.97      239.74      3.81 o   0.33909
   2   7   0        1.58        4.76      2.85 o   0.34536
   3   7   0      123.99      121.77      2.85 o   0.35556
   4   7   0      108.46      117.97      3.81 o   0.36936
   5   7   0      511.90      497.56      6.66 o   0.38639
   6   7   0       59.26       81.82      4.76 o   0.40624
   7   7   0       57.76       47.57      4.76 o   0.42850
   8   7   0        5.75       12.37      5.71 o   0.45284
   9   7   0      430.26      365.32     11.42 o   0.47893
  10   7   0        1.08        0.00      6.66 o   0.50650
  11   7   0       65.71       62.79      8.56 o   0.53532
  12   7   0       12.63       26.64      8.56 o   0.56521
   0   8   0      362.75      446.19      8.56 o   0.38511
   1   8   0       48.39       37.10      2.85 o   0.38696
   2   8   0        0.24        0.00      2.85 o   0.39247
   3   8   0        0.51        0.95      2.85 o   0.40147
   4   8   0      164.82      186.47      5.71 o   0.41375
   5   8   0       68.17       77.06      5.71 o   0.42902
   6   8   0        5.70       20.93      4.76 o   0.44698
   7   8   0        3.92        0.00      5.71 o   0.46731
   8   8   0        0.28        0.00      6.66 o   0.48972
   9   8   0       11.76       18.08      6.66 o   0.51394
  10   8   0       16.94       19.98      8.56 o   0.53972
  11   8   0        3.64        9.51      8.56 o   0.56686
   1   9   0       22.67       21.88      2.85 o   0.43490
   2   9   0        7.77        8.56      3.81 o   0.43980
   3   9   0       31.15       19.03      4.76 o   0.44786
   4   9   0        3.03        0.00      5.71 o   0.45890
   5   9   0       65.47       61.84      6.66 o   0.47271
   6   9   0        4.62        9.51      6.66 o   0.48906
   7   9   0        3.51        0.00      6.66 o   0.50771
   8   9   0        4.52        0.95      7.61 o   0.52841
   9   9   0       43.00       33.30     11.42 o   0.55093
  10   9   0        7.82        4.76      8.56 o   0.57506
   0  10   0       25.49       24.74      5.71 o   0.48139
   1  10   0      308.83      307.29      5.71 o   0.48287
   2  10   0        6.94        0.95      4.76 o   0.48729
   3  10   0      188.60      161.73      7.61 o   0.49458
   4  10   0      193.59      217.86     12.37 o   0.50459
   5  10   0       47.51       33.30      8.56 o   0.51719
   6  10   0        8.93        3.81      8.56 o   0.53218
   7  10   0      137.36      143.66     20.93 o   0.54936
   8  10   0      103.71       92.28     10.46 o   0.56855
   9  10   0        0.43        0.00     10.46 o   0.58954
   1  11   0        0.03        0.00      5.71 o   0.53088
   2  11   0       30.88       50.42      8.56 o   0.53490
   3  11   0        8.26        3.81      8.56 o   0.54154
   4  11   0        1.56       12.37      7.61 o   0.55071
   5  11   0        4.91        3.81      9.51 o   0.56227
   6  11   0       24.93       20.93     13.32 o   0.57609
   7  11   0        1.91        6.66     10.46 o   0.59200
   0  12   0        2.24        0.00     21.88 o   0.57767
   1  12   0       32.49       37.10     16.17 o   0.57890
   2  12   0        2.35        0.00      9.51 o   0.58260
   3  12   0        6.14        1.90     11.42 o   0.58870
 -15   1   1       71.99       87.53      8.56 o   0.56314
 -14   1   1      497.34      503.27     16.17 o   0.52555
 -13   1   1      218.13      190.27     10.46 o   0.48799
 -12   1   1      273.39      306.34      8.56 o   0.45047
 -11   1   1     1000.43     1011.30     12.37 o   0.41300
 -10   1   1     1215.54     1095.97     10.46 o   0.37561
  -9   1   1      119.49      143.66      3.81 o   0.33830
  -8   1   1     3944.26     3912.94     31.39 o   0.30113
  -7   1   1      505.34      410.04      5.71 o   0.26414
  -6   1   1     1508.44     1460.34     13.32 o   0.22741
  -5   1   1     2739.95     2587.70     15.22 o   0.19111
  -4   1   1    15034.50    14542.49    108.46 o   0.15554
  -3   1   1     3384.75     3747.41     14.27 o   0.12133
  -2   1   1      885.52      618.38      1.90 o   0.09005
  -1   1   1     8154.35     7957.18      7.61 o   0.06601
   0   1   1    23076.72    22399.78     63.74 o   0.05887
   1   1   1     1723.99     1779.99     65.64 o   0.07371
   2   1   1     3701.23     3808.29     52.32 o   0.10129
   3   1   1      123.74      135.09      2.85 o   0.13397
   4   1   1     1708.57     1615.41     14.27 o   0.16880
   5   1   1     7046.71     7195.14     62.79 o   0.20470
   6   1   1     2923.59     3474.37     30.44 o   0.24118
   7   1   1      520.30      417.65      4.76 o   0.27802
   8   1   1     1886.69     1760.02     14.27 o   0.31509
   9   1   1      320.69      392.91      8.56 o   0.35232
  10   1   1       88.21       53.28      3.81 o   0.38966
  11   1   1     1513.34     1446.07     14.27 o   0.42708
  12   1   1      137.12      189.32      8.56 o   0.46457
  13   1   1      194.21      140.80      6.66 o   0.50211
  14   1   1      212.94      186.47     14.27 o   0.53968
  15   1   1      268.47      292.07     15.22 o   0.57729
 -15   2   1      151.45      166.49     11.42 o   0.56928
 -14   2   1       81.16       58.98      7.61 o   0.53212
 -13   2   1      465.54      465.22     10.46 o   0.49506
 -12   2   1      345.27      352.00      9.51 o   0.45812
 -11   2   1       19.86       22.83      3.81 o   0.42133
 -10   2   1       11.94       19.03      3.81 o   0.38475
  -9   2   1     3932.81     4056.60     30.44 o   0.34843
  -8   2   1      681.40      563.21      6.66 o   0.31246
  -7   2   1     7866.65     8217.85     58.03 o   0.27698
  -6   2   1      588.75      617.43      4.76 o   0.24222
  -5   2   1     4110.56     4038.52     26.64 o   0.20851
  -4   2   1       11.39        3.81      0.95 o   0.17648
  -3   2   1    27807.07    27843.46    159.83 o   0.14722
  -2   2   1     1576.06     1614.46     15.22 o   0.12273
  -1   2   1     6402.72     6734.68     47.57 o   0.10635
   0   2   1    13454.88    13670.09     98.94 o   0.10207
   1   2   1    17692.75    18095.82    120.82 o   0.11129
   2   2   1     2445.32     2434.53     23.78 o   0.13120
   3   2   1     5538.80     5753.83     44.71 o   0.15780
   4   2   1      755.18      842.91      7.61 o   0.18827
   5   2   1      236.03      182.66      2.85 o   0.22103
   6   2   1     4582.60     5006.06     39.96 o   0.25519
   7   2   1     3728.11     3706.50     29.49 o   0.29025
   8   2   1      132.83       96.09      2.85 o   0.32593
   9   2   1      740.96      702.10      7.61 o   0.36205
  10   2   1      675.87      762.99      8.56 o   0.39848
  11   2   1      190.85      203.59      4.76 o   0.43514
  12   2   1      463.66      438.58     10.46 o   0.47199
  13   2   1      363.56      403.38     17.12 o   0.50898
  14   2   1       15.79       21.88      8.56 o   0.54608
  15   2   1       35.87       39.01     10.46 o   0.58328
 -15   3   1        8.65       12.37      6.66 o   0.57937
 -14   3   1       30.56       34.25      9.51 o   0.54290
 -13   3   1       33.50       39.01      5.71 o   0.50663
 -12   3   1      121.18      108.46      5.71 o   0.47060
 -11   3   1       56.22       65.64      4.76 o   0.43487
 -10   3   1      158.56      140.80      4.76 o   0.39952
  -9   3   1       12.28       10.46      2.85 o   0.36468
  -8   3   1      644.03      586.04      5.71 o   0.33048
  -7   3   1      248.83      286.36      3.81 o   0.29716
  -6   3   1      303.54      293.02      3.81 o   0.26506
  -5   3   1        6.13        0.00      1.90 o   0.23466
  -4   3   1      352.61      335.83      4.76 o   0.20672
  -3   3   1      439.24      427.16      4.76 o   0.18237
  -2   3   1      131.22      116.07      1.90 o   0.16324
  -1   3   1      666.45      599.36      5.71 o   0.15132
   0   3   1        9.67        5.71      1.90 o   0.14834
   1   3   1      413.49      550.84      6.66 o   0.15483
   2   3   1      209.07      140.80      1.90 o   0.16970
   3   3   1        0.03        0.00      0.95 o   0.19101
   4   3   1       95.90       70.40      1.90 o   0.21687
   5   3   1      242.15      274.94      3.81 o   0.24585
   6   3   1      323.59      278.75      3.81 o   0.27696
   7   3   1       21.10       11.42      2.85 o   0.30957
   8   3   1        6.72        5.71      2.85 o   0.34325
   9   3   1       65.57       86.57      3.81 o   0.37771
  10   3   1       94.36       99.89      4.76 o   0.41276
  11   3   1        9.62        6.66      4.76 o   0.44826
  12   3   1        7.22        0.00      6.66 o   0.48411
  13   3   1        1.19        0.00      7.61 o   0.52024
  14   3   1        7.25       12.37      9.51 o   0.55659
  15   3   1        1.40        4.76     10.46 o   0.59313
 -15   4   1       66.79       69.45     11.42 o   0.59320
 -14   4   1        5.12       12.37     12.37 o   0.55764
 -13   4   1      226.47      199.79      7.61 o   0.52239
 -12   4   1      218.90      248.31      7.61 o   0.48753
 -11   4   1      121.71      118.92      4.76 o   0.45313
 -10   4   1       17.13       12.37      3.81 o   0.41933
  -9   4   1     1771.86     1672.49     21.88 o   0.38628
  -8   4   1        1.29        5.71      2.85 o   0.35417
  -7   4   1      354.88      362.47      4.76 o   0.32331
  -6   4   1      739.46      649.78      6.66 o   0.29407
  -5   4   1     3021.89     3022.47     21.88 o   0.26699
  -4   4   1     2500.94     2337.49     18.08 o   0.24280
  -3   4   1     2016.58     1866.57     14.27 o   0.22245
  -2   4   1      821.87      670.71      5.71 o   0.20705
  -1   4   1       45.73       90.38      2.85 o   0.19778
   0   4   1     4988.08     4899.50     34.25 o   0.19551
   1   4   1      442.77      408.13      3.81 o   0.20048
   2   4   1      274.29      331.07      3.81 o   0.21218
   3   4   1     1459.57     1256.75      9.51 o   0.22958
   4   4   1      590.51      442.38      4.76 o   0.25150
   5   4   1       15.84       15.22      1.90 o   0.27688
   6   4   1     1490.89     1408.01     12.37 o   0.30484
   7   4   1     1298.20     1297.66     12.37 o   0.33475
   8   4   1       51.20       86.57      4.76 o   0.36612
   9   4   1       20.88       16.17      3.81 o   0.39861
  10   4   1      169.87      147.46      5.71 o   0.43196
  11   4   1       28.93       22.83      5.71 o   0.46600
  12   4   1      349.43      333.93     10.46 o   0.50058
  13   4   1      130.53      119.87     10.46 o   0.53560
  14   4   1       22.31        5.71      9.51 o   0.57098
 -14   5   1       70.46       60.89      9.51 o   0.57604
 -13   5   1      175.55      172.20      9.51 o   0.54199
 -12   5   1       91.66       84.67      8.56 o   0.50847
 -11   5   1       27.60       29.49      6.66 o   0.47559
 -10   5   1       55.55       47.57      6.66 o   0.44351
  -9   5   1       85.34       78.96      4.76 o   0.41239
  -8   5   1      872.48      812.46      9.51 o   0.38249
  -7   5   1      460.08      449.04      5.71 o   0.35410
  -6   5   1       54.98       50.42      2.85 o   0.32762
  -5   5   1      227.91      162.68      3.81 o   0.30355
  -4   5   1       47.50       37.10      1.90 o   0.28251
  -3   5   1        0.06        0.95      1.90 o   0.26521
  -2   5   1     2612.07     2769.41     19.98 o   0.25244
  -1   5   1     1026.93      877.15      6.66 o   0.24490
   0   5   1      467.11      522.30      4.76 o   0.24307
   1   5   1       50.90       21.88      1.90 o   0.24708
   2   5   1     6793.05     7324.52     56.13 o   0.25666
   3   5   1      865.33      857.18      7.61 o   0.27123
   4   5   1     1875.88     1946.48     16.17 o   0.29002
   5   5   1      130.85      134.14      3.81 o   0.31228
   6   5   1      311.03      284.46      5.71 o   0.33732
   7   5   1      314.90      348.20      5.71 o   0.36457
   8   5   1     2101.29     2087.28     21.88 o   0.39357
   9   5   1      482.31      431.92      8.56 o   0.42396
  10   5   1       64.81       71.35      7.61 o   0.45547
  11   5   1      366.54      363.42     10.46 o   0.48787
  12   5   1       32.80       29.49      7.61 o   0.52100
  13   5   1        1.35        0.00      9.51 o   0.55473
  14   5   1       79.74      108.46     11.42 o   0.58896
 -13   6   1       11.41        4.76      8.56 o   0.56501
 -12   6   1        1.06        9.51     10.46 o   0.53294
 -11   6   1       89.97       82.77      8.56 o   0.50168
 -10   6   1       14.62        6.66      5.71 o   0.47137
  -9   6   1        5.56       10.46      5.71 o   0.44222
  -8   6   1        2.03        4.76      4.76 o   0.41447
  -7   6   1      155.24      163.63      4.76 o   0.38843
  -6   6   1      101.01       92.28      2.85 o   0.36445
  -5   6   1        1.07        0.95      1.90 o   0.34298
  -4   6   1        0.03        0.00      1.90 o   0.32450
  -3   6   1       46.31       52.32      2.85 o   0.30956
  -2   6   1      316.32      348.20      3.81 o   0.29869
  -1   6   1       94.39       91.33      2.85 o   0.29234
   0   6   1      147.72      175.05      2.85 o   0.29081
   1   6   1        5.45        6.66      1.90 o   0.29418
   2   6   1        0.45        0.00      2.85 o   0.30227
   3   6   1       12.62        7.61      2.85 o   0.31473
   4   6   1      345.61      380.54      5.71 o   0.33106
   5   6   1       67.96       67.55      3.81 o   0.35073
   6   6   1        6.89        1.90      3.81 o   0.37320
   7   6   1        1.35        0.00      3.81 o   0.39800
   8   6   1       88.93      118.92      5.71 o   0.42472
   9   6   1       53.32       59.94      5.71 o   0.45303
  10   6   1       32.83       33.30      6.66 o   0.48264
  11   6   1        2.56        0.00      6.66 o   0.51333
  12   6   1        1.33        2.85      8.56 o   0.54491
  13   6   1        0.18        2.85      9.51 o   0.57725
 -13   7   1       15.57       25.69      9.51 o   0.59107
 -12   7   1        0.94        0.00      8.56 o   0.56049
 -11   7   1        3.21        7.61      7.61 o   0.53085
 -10   7   1        1.22       15.22      7.61 o   0.50231
  -9   7   1       33.10       19.98      6.66 o   0.47506
  -8   7   1      232.26      234.03      9.51 o   0.44935
  -7   7   1        1.68        0.00      3.81 o   0.42544
  -6   7   1        1.28        7.61      2.85 o   0.40367
  -5   7   1        2.25        0.00      2.85 o   0.38439
  -4   7   1      559.29      581.28      8.56 o   0.36800
  -3   7   1      213.39      228.33      3.81 o   0.35490
  -2   7   1      307.95      328.22      4.76 o   0.34546
  -1   7   1       36.08       26.64      2.85 o   0.33999
   0   7   1      298.82      312.05      4.76 o   0.33867
   1   7   1      274.70      326.32      5.71 o   0.34156
   2   7   1      878.97      899.04      9.51 o   0.34856
   3   7   1        0.81        0.00      2.85 o   0.35942
   4   7   1       78.72       89.43      4.76 o   0.37380
   5   7   1       88.37      104.65      4.76 o   0.39132
   6   7   1       80.22       60.89      5.71 o   0.41158
   7   7   1       23.33       43.76      5.71 o   0.43420
   8   7   1      486.87      549.89     18.08 o   0.45882
   9   7   1       46.18       27.59      5.71 o   0.48514
  10   7   1       15.76       27.59      7.61 o   0.51290
  11   7   1        9.08        8.56      7.61 o   0.54188
  12   7   1       48.51       47.57      8.56 o   0.57189
 -12   8   1       17.12       16.17      8.56 o   0.59069
 -11   8   1        7.31        9.51      8.56 o   0.56264
 -10   8   1       21.71       19.98      7.61 o   0.53579
  -9   8   1       11.57        0.00      7.61 o   0.51034
  -8   8   1      154.27      174.10      7.61 o   0.48649
  -7   8   1       49.20       30.44      5.71 o   0.46450
  -6   8   1      386.23      358.66      6.66 o   0.44465
  -5   8   1       73.61       58.98      3.81 o   0.42722
  -4   8   1       39.54       51.37      3.81 o   0.41254
  -3   8   1       93.21       94.18      3.81 o   0.40089
  -2   8   1      350.37      319.66      4.76 o   0.39256
  -1   8   1      270.73      280.65      4.76 o   0.38775
   0   8   1      318.71      296.82      4.76 o   0.38660
   1   8   1       10.92        8.56      2.85 o   0.38914
   2   8   1       43.14       47.57      3.81 o   0.39529
   3   8   1       50.40       54.23      3.81 o   0.40490
   4   8   1      212.62      153.17      5.71 o   0.41772
   5   8   1       41.27       43.76      5.71 o   0.43347
   6   8   1      329.32      319.66      8.56 o   0.45184
   7   8   1      130.52      135.09      6.66 o   0.47253
   8   8   1       20.41        1.90      6.66 o   0.49525
   9   8   1        2.69        0.00      6.66 o   0.51973
  10   8   1       38.53       27.59      7.61 o   0.54573
  11   8   1       30.49       39.96      8.56 o   0.57306
 -10   9   1        0.39        0.00     12.37 o   0.57137
  -9   9   1        8.92        1.90     11.42 o   0.54757
  -8   9   1        8.70        0.95      8.56 o   0.52542
  -7   9   1        4.92        0.95      8.56 o   0.50513
  -6   9   1        0.58        0.00      8.56 o   0.48693
  -5   9   1       32.59       47.57      6.66 o   0.47108
  -4   9   1       20.04       15.22      4.76 o   0.45780
  -3   9   1        0.01        0.00      3.81 o   0.44734
  -2   9   1       79.15       44.71      3.81 o   0.43988
  -1   9   1      345.86      391.96      6.66 o   0.43560
   0   9   1      409.59      417.65      6.66 o   0.43457
   1   9   1       38.12       52.32      4.76 o   0.43683
   2   9   1      233.96      165.54      5.71 o   0.44232
   3   9   1      267.67      258.77      7.61 o   0.45093
   4   9   1      108.06      121.77      5.71 o   0.46247
   5   9   1        3.50        7.61      5.71 o   0.47675
   6   9   1       51.04       44.71      6.66 o   0.49351
   7   9   1        9.78        5.71      6.66 o   0.51253
   8   9   1        1.32        7.61      7.61 o   0.53354
   9   9   1        3.57        0.00      8.56 o   0.55634
  10   9   1        4.68        1.90      8.56 o   0.58071
  -9  10   1       37.96       21.88     10.46 o   0.58640
  -8  10   1       12.72        9.51      9.51 o   0.56577
  -7  10   1        0.62        0.00      9.51 o   0.54698
  -6  10   1        2.08        0.00     11.42 o   0.53022
  -5  10   1       90.60       93.23      9.51 o   0.51570
  -4  10   1       99.08       89.43      7.61 o   0.50360
  -3  10   1        0.14        0.00      4.76 o   0.49411
  -2  10   1        9.11        8.56      3.81 o   0.48737
  -1  10   1       22.25       19.98      3.81 o   0.48350
   0  10   1      226.72      260.67      7.61 o   0.48258
   1  10   1        0.27        0.00      6.66 o   0.48461
   2  10   1        6.33        7.61      5.71 o   0.48957
   3  10   1       14.17        5.71      5.71 o   0.49736
   4  10   1       51.67       51.37      7.61 o   0.50785
   5  10   1       17.39       19.98      7.61 o   0.52088
   6  10   1       12.74       23.78      9.51 o   0.53627
   7  10   1        2.84        7.61      9.51 o   0.55382
   8  10   1        6.52        7.61      9.51 o   0.57332
   9  10   1        3.88        0.00     10.46 o   0.59460
  -7  11   1        5.30        0.00     10.46 o   0.58979
  -6  11   1        2.20        8.56     10.46 o   0.57428
  -5  11   1        0.17        1.90      8.56 o   0.56090
  -4  11   1        0.10        0.00      8.56 o   0.54980
  -3  11   1        8.99        2.85      7.61 o   0.54111
  -2  11   1        0.58        0.00      5.71 o   0.53497
  -1  11   1        4.38        6.66      5.71 o   0.53145
   0  11   1       25.56       30.44      8.56 o   0.53061
   1  11   1       88.58       79.91      7.61 o   0.53246
   2  11   1       10.36       11.42      8.56 o   0.53698
   3  11   1        3.32        0.00      8.56 o   0.54409
   4  11   1       20.63       16.17      8.56 o   0.55369
   5  11   1       10.97       14.27     10.46 o   0.56567
   6  11   1        3.61        0.00     10.46 o   0.57987
  -3  12   1        6.90       16.17     15.22 o   0.58831
  -2  12   1       47.35       50.42     28.54 o   0.58266
  -1  12   1       63.78       55.18      9.51 o   0.57943
   0  12   1       43.20       34.25     11.42 o   0.57866
   1  12   1       70.86       79.91     15.22 o   0.58036
   2  12   1        9.46        3.81     14.27 o   0.58450
   3  12   1        0.46       12.37     14.27 o   0.59104
 -16   0   2       96.04      104.65     12.37 o   0.59451
 -15   0   2      368.91      393.86     15.22 o   0.55695
 -14   0   2      161.28      134.14     12.37 o   0.51942
 -13   0   2      435.93      485.19     13.32 o   0.48194
 -12   0   2      653.77      623.14     14.27 o   0.44452
 -11   0   2       98.82       78.01      6.66 o   0.40716
 -10   0   2       43.91       51.37      4.76 o   0.36991
  -9   0   2     4795.55     4766.31     47.57 o   0.33277
  -8   0   2      429.15      383.40      5.71 o   0.29581
  -7   0   2     7004.89     8046.60     78.01 o   0.25910
  -6   0   2     2975.66     2904.50     33.30 o   0.22275
  -5   0   2     2840.49     2650.49     29.49 o   0.18698
  -4   0   2      438.45      494.71      4.76 o   0.15221
  -3   0   2    19020.02    18112.95    298.73 o   0.11931
  -2   0   2       61.22       58.98     23.78 o   0.09034
  -1   0   2    37644.52    35569.45    134.14 o   0.07033
   0   0   2     5440.49     5477.93      1.90 o   0.06776
   1   0   2     7948.40     7420.61     24.74 o   0.08424
   2   0   2      507.89      662.15      1.90 o   0.11163
   3   0   2    25340.35    25693.38    279.70 o   0.14383
   4   0   2     1269.18     1044.59      7.61 o   0.17824
   5   0   2     1425.59     1313.83     19.98 o   0.21381
   6   0   2     1115.94      996.07     16.17 o   0.25004
   7   0   2     7562.70     7539.53     84.67 o   0.28668
   8   0   2       36.39       19.03      2.85 o   0.32359
   9   0   2     2302.32     2001.66     23.78 o   0.36068
  10   0   2     1492.72     1623.02     19.98 o   0.39791
  11   0   2      702.87      743.01     14.27 o   0.43525
  12   0   2      548.05      466.17      9.51 o   0.47265
  13   0   2      979.30      925.67     39.01 o   0.51012
  14   0   2       69.90       78.96     20.93 o   0.54764
  15   0   2       36.30       19.98     22.83 o   0.58519
 -15   1   2       47.00       53.28     10.46 o   0.55903
 -14   1   2       25.38       35.20      8.56 o   0.52165
 -13   1   2      183.75      189.32     11.42 o   0.48434
 -12   1   2       13.17        8.56      5.71 o   0.44712
 -11   1   2      881.39      884.76     11.42 o   0.41000
 -10   1   2      122.66      117.97      4.76 o   0.37302
  -9   1   2       27.96       49.47      4.76 o   0.33624
  -8   1   2       94.34      107.50      2.85 o   0.29970
  -7   1   2     2893.03     2953.02     21.88 o   0.26353
  -6   1   2      615.68      572.72      5.71 o   0.22789
  -5   1   2     5495.41     5993.57     37.10 o   0.19308
  -4   1   2      156.24      185.52      1.90 o   0.15964
  -3   1   2     2407.41     2477.34     19.98 o   0.12866
  -2   1   2      369.84      344.39      4.76 o   0.10236
  -1   1   2    17440.32    17593.50    116.07 o   0.08523
   0   1   2     1390.02     1548.81     10.46 o   0.08312
   1   1   2       24.88       37.10      0.95 o   0.09703
   2   1   2      277.34      332.02      1.90 o   0.12157
   3   1   2      803.53      882.86      5.71 o   0.15167
   4   1   2      551.27      495.66      4.76 o   0.18463
   5   1   2     2496.05     2682.84     22.83 o   0.21916
   6   1   2     1529.48     1891.30     16.17 o   0.25463
   7   1   2       56.30       56.13      2.85 o   0.29069
   8   1   2      552.22      541.32      6.66 o   0.32715
   9   1   2       93.63      149.36      3.81 o   0.36388
  10   1   2       10.91        6.66      2.85 o   0.40081
  11   1   2      281.63      286.36      6.66 o   0.43790
  12   1   2       59.00       77.06      6.66 o   0.47510
  13   1   2       29.14       15.22      6.66 o   0.51239
  14   1   2       69.84       78.01      6.66 o   0.54975
  15   1   2       56.01       67.55     16.17 o   0.58717
 -15   2   2        5.45        6.66      8.56 o   0.56521
 -14   2   2       55.28       46.62      7.61 o   0.52827
 -13   2   2       64.95       52.32      6.66 o   0.49146
 -12   2   2      672.96      617.43     12.37 o   0.45482
 -11   2   2        4.99       12.37      3.81 o   0.41839
 -10   2   2       21.58        8.56      3.81 o   0.38223
  -9   2   2      469.12      355.81      6.66 o   0.34642
  -8   2   2      368.09      332.02      4.76 o   0.31108
  -7   2   2      976.01      925.67      7.61 o   0.27641
  -6   2   2      113.18       86.57      1.90 o   0.24266
  -5   2   2     1319.24     1187.30      9.51 o   0.21031
  -4   2   2       99.99       92.28      1.90 o   0.18011
  -3   2   2     1727.25     1611.60     13.32 o   0.15331
  -2   2   2      256.53      161.73      3.81 o   0.13202
  -1   2   2      116.65      160.78      4.76 o   0.11923
   0   2   2     1160.08      924.72      3.81 o   0.11773
   1   2   2       27.72       53.28      1.90 o   0.12793
   2   2   2      142.50      155.07      1.90 o   0.14741
   3   2   2     1454.73     1281.48      9.51 o   0.17308
   4   2   2      897.01      920.92      6.66 o   0.20258
   5   2   2        8.13        3.81      1.90 o   0.23449
   6   2   2      352.55      255.92      5.71 o   0.26794
   7   2   2      916.84      781.07      7.61 o   0.30241
   8   2   2       29.06       21.88      2.85 o   0.33761
   9   2   2       92.73       78.01      3.81 o   0.37331
  10   2   2      248.74      231.18      5.71 o   0.40940
  11   2   2      169.18      197.88      6.66 o   0.44577
  12   2   2      264.46      238.79     10.46 o   0.48236
  13   2   2      112.67       95.14      8.56 o   0.51913
  14   2   2       16.35       14.27     11.42 o   0.55604
  15   2   2        1.37        0.00     11.42 o   0.59306
 -15   3   2       30.10       28.54      7.61 o   0.57537
 -14   3   2      181.41      190.27      8.56 o   0.53913
 -13   3   2      349.35      321.56     10.46 o   0.50311
 -12   3   2       66.31       58.03      5.71 o   0.46739
 -11   3   2      426.36      428.11      8.56 o   0.43202
 -10   3   2       96.35       96.09      3.81 o   0.39710
  -9   3   2        1.31        3.81      2.85 o   0.36276
  -8   3   2     1997.49     1882.74     15.22 o   0.32918
  -7   3   2     2291.71     2275.65     17.12 o   0.29663
  -6   3   2      496.13      484.24      4.76 o   0.26547
  -5   3   2     2004.66     1947.43     14.27 o   0.23626
  -4   3   2     3247.13     3016.76     19.98 o   0.20982
  -3   3   2      484.17      597.45      4.76 o   0.18733
  -2   3   2      126.61      105.60      1.90 o   0.17034
  -1   3   2    17627.80    17250.06    112.26 o   0.16063
   0   3   2     2960.69     2887.38     21.88 o   0.15952
   1   3   2     6675.78     6811.74     51.37 o   0.16719
   2   3   2     3047.35     2982.51     19.98 o   0.18253
   3   3   2     3462.58     3645.61     26.64 o   0.20382
   4   3   2     2513.40     2581.04     19.03 o   0.22941
   5   3   2     4528.32     4438.10     35.20 o   0.25802
   6   3   2     1024.39     1003.68      9.51 o   0.28875
   7   3   2       95.77       69.45      3.81 o   0.32100
   8   3   2     3867.70     3932.92     33.30 o   0.35435
   9   3   2      480.52      465.22      6.66 o   0.38852
  10   3   2      250.47      243.55      6.66 o   0.42331
  11   3   2      474.19      443.33      9.51 o   0.45858
  12   3   2      361.16      391.01     18.08 o   0.49422
  13   3   2        6.80       13.32      8.56 o   0.53017
  14   3   2      278.16      309.19     19.03 o   0.56636
 -15   4   2       45.77       51.37     11.42 o   0.58930
 -14   4   2        0.32        0.00      6.66 o   0.55397
 -13   4   2        2.37        0.00      5.71 o   0.51899
 -12   4   2      121.15      122.73      6.66 o   0.48443
 -11   4   2        9.99       10.46      4.76 o   0.45040
 -10   4   2      450.92      433.82      7.61 o   0.41702
  -9   4   2      256.07      270.19      4.76 o   0.38447
  -8   4   2      625.44      615.53      6.66 o   0.35296
  -7   4   2      225.04      241.65      4.76 o   0.32281
  -6   4   2     1369.82     1359.49     11.42 o   0.29444
  -5   4   2      159.81      176.00      2.85 o   0.26840
  -4   4   2       12.59        5.71      1.90 o   0.24545
  -3   4   2     1506.00     1641.10     11.42 o   0.22652
  -2   4   2     3166.51     3238.43     25.69 o   0.21269
  -1   4   2     1970.42     2115.82     11.42 o   0.20500
   0   4   2     1648.12     1876.08     11.42 o   0.20413
   1   4   2        4.63        4.76      1.90 o   0.21018
   2   4   2     1581.06     1671.54     11.42 o   0.22257
   3   4   2       27.33       20.93      1.90 o   0.24034
   4   4   2     1700.31     1837.08     14.27 o   0.26239
   5   4   2      707.64      783.92      7.61 o   0.28774
   6   4   2      293.35      273.04      4.76 o   0.31559
   7   4   2       65.54       78.01      2.85 o   0.34534
   8   4   2      644.64      625.99      7.61 o   0.37654
   9   4   2       31.22       38.05      4.76 o   0.40886
  10   4   2       35.42       30.44      4.76 o   0.44206
  11   4   2        0.23        4.76      6.66 o   0.47594
  12   4   2       17.40       26.64      7.61 o   0.51037
  13   4   2       91.81       78.01      9.51 o   0.54525
  14   4   2        0.25        5.71      9.51 o   0.58050
 -14   5   2       12.76       11.42      8.56 o   0.57248
 -13   5   2       99.48       95.14      6.66 o   0.53870
 -12   5   2      118.08       97.99      6.66 o   0.50550
 -11   5   2        4.31        4.76      5.71 o   0.47299
 -10   5   2       12.54        8.56      3.81 o   0.44132
  -9   5   2       19.62       24.74      3.81 o   0.41070
  -8   5   2      663.20      627.90      7.61 o   0.38136
  -7   5   2      236.97      225.47      3.81 o   0.35364
  -6   5   2       67.68       83.72      2.85 o   0.32795
  -5   5   2      137.58      102.75      2.85 o   0.30479
  -4   5   2       20.41       33.30      1.90 o   0.28479
  -3   5   2      580.81      614.58      5.71 o   0.26864
  -2   5   2      653.32      740.16      7.61 o   0.25709
  -1   5   2     3210.13     3274.58     25.69 o   0.25076
   0   5   2     2101.33     2343.20     19.98 o   0.25005
   1   5   2      483.43      610.77      6.66 o   0.25501
   2   5   2      664.74      708.76      6.66 o   0.26532
   3   5   2     2324.52     2332.74     18.08 o   0.28039
   4   5   2     2401.49     2633.36     20.93 o   0.29951
   5   5   2       38.06       51.37      2.85 o   0.32195
   6   5   2      133.53      112.26      3.81 o   0.34706
   7   5   2       58.85       57.08      3.81 o   0.37432
   8   5   2      907.95      917.11     13.32 o   0.40329
   9   5   2        3.59        0.00      4.76 o   0.43362
  10   5   2        0.03        0.00      4.76 o   0.46505
  11   5   2       24.30       39.01      6.66 o   0.49737
  12   5   2       96.12      100.84      8.56 o   0.53041
  13   5   2        0.74       16.17      9.51 o   0.56406
 -14   6   2        0.45        5.71      9.51 o   0.59433
 -13   6   2        2.55        6.66      8.56 o   0.56187
 -12   6   2      158.68      156.02      9.51 o   0.53011
 -11   6   2       65.63       89.43     10.46 o   0.49921
 -10   6   2      360.93      327.27      9.51 o   0.46931
  -9   6   2      615.54      623.14      9.51 o   0.44064
  -8   6   2       38.93       48.52      3.81 o   0.41344
  -7   6   2       11.21       19.03      2.85 o   0.38801
  -6   6   2     1096.39     1138.78     12.37 o   0.36475
  -5   6   2      391.48      401.47      5.71 o   0.34408
  -4   6   2     1238.27     1229.16     12.37 o   0.32649
  -3   6   2      296.81      288.26      4.76 o   0.31251
  -2   6   2     1428.00     1488.88     12.37 o   0.30263
  -1   6   2        2.88        1.90      1.90 o   0.29727
   0   6   2     2085.03     2100.60     17.12 o   0.29668
   1   6   2       72.98       46.62      2.85 o   0.30087
   2   6   2       68.09       81.82      2.85 o   0.30966
   3   6   2        9.49        6.66      2.85 o   0.32266
   4   6   2      423.14      374.84      9.51 o   0.33941
   5   6   2        5.53        0.95      2.85 o   0.35936
   6   6   2      639.04      682.13      8.56 o   0.38203
   7   6   2      225.74      186.47      6.66 o   0.40695
   8   6   2       58.06       49.47      5.71 o   0.43374
   9   6   2      205.70      142.70      6.66 o   0.46208
  10   6   2      135.57      124.63      6.66 o   0.49169
  11   6   2        6.57        0.00      6.66 o   0.52236
  12   6   2      175.94      199.79     11.42 o   0.55392
  13   6   2        5.05        4.76     10.46 o   0.58622
 -13   7   2        2.34        2.85      9.51 o   0.58806
 -12   7   2        0.30        0.00      8.56 o   0.55780
 -11   7   2       13.95       20.93     12.37 o   0.52852
 -10   7   2        3.20        0.95      7.61 o   0.50038
  -9   7   2       18.83        6.66      4.76 o   0.47359
  -8   7   2        0.38        0.00      4.76 o   0.44839
  -7   7   2       43.21       39.96      3.81 o   0.42507
  -6   7   2       49.40       43.76      3.81 o   0.40394
  -5   7   2       14.36        5.71      2.85 o   0.38537
  -4   7   2       20.06       27.59      2.85 o   0.36976
  -3   7   2       38.46       32.35      2.85 o   0.35747
  -2   7   2      150.88      132.24      2.85 o   0.34887
  -1   7   2       29.87       19.03      1.90 o   0.34423
   0   7   2        7.13        3.81      2.85 o   0.34372
   1   7   2       39.97       42.81      2.85 o   0.34734
   2   7   2     1304.71     1246.28     11.42 o   0.35498
   3   7   2       12.66       15.22      2.85 o   0.36638
   4   7   2      191.22      225.47      4.76 o   0.38121
   5   7   2       48.82       56.13      4.76 o   0.39908
   6   7   2      233.50      188.37      6.66 o   0.41961
   7   7   2       80.61       77.06      5.71 o   0.44242
   8   7   2      478.45      453.80      9.51 o   0.46718
   9   7   2        2.99        2.85      5.71 o   0.49360
  10   7   2       14.47       19.98      6.66 o   0.52143
  11   7   2        2.67        2.85      7.61 o   0.55044
  12   7   2       20.08       12.37     10.46 o   0.58048
 -12   8   2        2.52        6.66     10.46 o   0.58814
 -11   8   2       98.92       98.94     10.46 o   0.56044
 -10   8   2        2.30        4.76      8.56 o   0.53399
  -9   8   2       48.88       54.23      9.51 o   0.50897
  -8   8   2       59.84       67.55      6.66 o   0.48561
  -7   8   2      293.23      312.05      8.56 o   0.46416
  -6   8   2       44.39       39.01      4.76 o   0.44489
  -5   8   2       18.27       34.25      4.76 o   0.42811
  -4   8   2       21.34       15.22      3.81 o   0.41410
  -3   8   2      632.28      750.62      8.56 o   0.40317
  -2   8   2      140.42      132.24      2.85 o   0.39556
  -1   8   2        1.53        0.95      2.85 o   0.39148
   0   8   2        0.76        4.76      2.85 o   0.39103
   1   8   2      658.69      758.23      8.56 o   0.39422
   2   8   2       29.67       36.15      4.76 o   0.40096
   3   8   2       55.61       78.01      4.76 o   0.41109
   4   8   2        8.95        5.71      5.71 o   0.42436
   5   8   2       26.07       16.17      5.71 o   0.44048
   6   8   2        6.99       12.37      5.71 o   0.45916
   7   8   2      122.15      154.12     10.46 o   0.48010
   8   8   2        2.43        0.95      5.71 o   0.50301
   9   8   2        9.85        5.71      6.66 o   0.52764
  10   8   2        1.05        9.51      7.61 o   0.55376
  11   8   2        4.80       15.22      9.51 o   0.58116
 -11   9   2        5.05        0.00     10.46 o   0.59455
 -10   9   2        2.48       14.27     10.46 o   0.56968
  -9   9   2        2.89        0.95      9.51 o   0.54630
  -8   9   2        0.27        0.95      8.56 o   0.52460
  -7   9   2       12.84       11.42      6.66 o   0.50481
  -6   9   2       25.58       35.20      5.71 o   0.48716
  -5   9   2        0.31        0.00      4.76 o   0.47188
  -4   9   2      103.92      107.50      5.71 o   0.45921
  -3   9   2       23.86       18.08      5.71 o   0.44938
  -2   9   2       17.76        7.61      3.81 o   0.44257
  -1   9   2        1.12        7.61      3.81 o   0.43892
   0   9   2      705.30      704.01     11.42 o   0.43852
   1   9   2      308.74      310.14      7.61 o   0.44136
   2   9   2        3.91        0.95      4.76 o   0.44740
   3   9   2      114.23      110.36      6.66 o   0.45650
   4   9   2      276.78      247.35     15.22 o   0.46848
   5   9   2      396.08      385.30     10.46 o   0.48314
   6   9   2       36.69       20.93      6.66 o   0.50023
   7   9   2      168.03      172.20      7.61 o   0.51951
   8   9   2       25.57       17.12      7.61 o   0.54075
   9   9   2       24.07       22.83      7.61 o   0.56374
  10   9   2        4.11        0.00      9.51 o   0.58825
  -9  10   2        0.27        0.00      9.51 o   0.58521
  -8  10   2        9.60        9.51      9.51 o   0.56501
  -7  10   2        0.00        0.00      8.56 o   0.54669
  -6  10   2        9.29        7.61      5.71 o   0.53043
  -5  10   2        2.52        0.00      4.76 o   0.51643
  -4  10   2        1.54        0.00      5.71 o   0.50488
  -3  10   2        9.65        2.85      4.76 o   0.49595
  -2  10   2       26.96       58.98      8.56 o   0.48979
  -1  10   2       58.31       42.81      7.61 o   0.48650
   0  10   2        0.03        0.95      6.66 o   0.48614
   1  10   2       11.48       22.83      7.61 o   0.48870
   2  10   2       36.82       46.62      6.66 o   0.49416
   3  10   2       30.39       43.76      7.61 o   0.50242
   4  10   2       33.26       16.17     13.32 o   0.51333
   5  10   2       23.35       32.35      7.61 o   0.52674
   6  10   2       32.01       34.25      7.61 o   0.54245
   7  10   2      130.55      126.53      8.56 o   0.56029
   8  10   2       41.68       42.81      9.51 o   0.58004
  -7  11   2       51.64       40.91     10.46 o   0.58952
  -6  11   2       32.42       19.03      8.56 o   0.57447
  -5  11   2        1.43        0.00      8.56 o   0.56157
  -4  11   2       30.91       37.10      5.71 o   0.55097
  -3  11   2       50.94       58.03     13.32 o   0.54280
  -2  11   2        9.72        1.90     15.22 o   0.53718
  -1  11   2        0.22        5.71      9.51 o   0.53418
   0  11   2        1.02        0.00      9.51 o   0.53385
   1  11   2       19.49        9.51      9.51 o   0.53619
   2  11   2        6.23        0.00      9.51 o   0.54117
   3  11   2        0.32        0.00     12.37 o   0.54871
   4  11   2        1.92        0.00      9.51 o   0.55872
   5  11   2        5.42       18.08      9.51 o   0.57107
   6  11   2        0.03        0.00     10.46 o   0.58559
  -3  12   2        1.66        0.00      7.61 o   0.58986
  -2  12   2        5.14        6.66      9.51 o   0.58469
  -1  12   2        0.67        3.81      9.51 o   0.58193
   0  12   2        6.06        0.00     11.42 o   0.58163
   1  12   2        0.17        0.00     10.46 o   0.58378
   2  12   2       25.76        6.66     11.42 o   0.58835
 -16   1   3       30.01       35.20      8.56 o   0.59405
 -15   1   3        0.41        0.00      7.61 o   0.55694
 -14   1   3      246.27      256.87      8.56 o   0.51993
 -13   1   3      347.36      363.42      8.56 o   0.48305
 -12   1   3      114.12      110.36      5.71 o   0.44632
 -11   1   3      127.48      137.95      4.76 o   0.40979
 -10   1   3      559.28      542.28      9.51 o   0.37351
  -9   1   3      258.51      234.99      5.71 o   0.33757
  -8   1   3     4661.31     4648.35     32.35 o   0.30209
  -7   1   3     3116.57     3164.22     20.93 o   0.26725
  -6   1   3      475.00      440.48      3.81 o   0.23334
  -5   1   3      253.19      263.53      2.85 o   0.20083
  -4   1   3     7710.31     7470.08     43.76 o   0.17051
  -3   1   3      109.71       69.45      0.95 o   0.14380
  -2   1   3    11578.26    11497.19    105.60 o   0.12305
  -1   1   3    22665.09    21246.72    220.72 o   0.11165
   0   1   3     8952.73     9106.42    107.50 o   0.11246
   1   1   3      325.79      365.32      0.95 o   0.12526
   2   1   3    12173.78    12082.27     85.62 o   0.14695
   3   1   3     1818.69     2010.22     18.08 o   0.17423
   4   1   3     3277.08     3310.73     23.78 o   0.20489
   5   1   3     3903.96     3858.72     29.49 o   0.23761
   6   1   3     5177.43     5383.75     43.76 o   0.27167
   7   1   3       88.12       61.84      2.85 o   0.30660
   8   1   3     3249.88     3131.88     25.69 o   0.34215
   9   1   3      470.42      523.25      6.66 o   0.37814
  10   1   3       35.75       62.79      4.76 o   0.41445
  11   1   3      347.61      330.12      6.66 o   0.45101
  12   1   3      490.97      534.66     16.17 o   0.48776
  13   1   3        0.34        0.00     13.32 o   0.52466
  14   1   3      170.56      153.17     16.17 o   0.56169
 -15   2   3      181.30      208.35      9.51 o   0.56315
 -14   2   3       16.68       19.03      6.66 o   0.52658
 -13   2   3        2.83        1.90      5.71 o   0.49019
 -12   2   3      558.13      558.45      9.51 o   0.45404
 -11   2   3      373.63      375.79      7.61 o   0.41818
 -10   2   3     1374.46     1410.87     14.27 o   0.38270
  -9   2   3     1241.37     1214.89     11.42 o   0.34772
  -8   2   3       24.38       11.42      1.90 o   0.31339
  -7   2   3       66.37       71.35      1.90 o   0.27996
  -6   2   3     4832.74     4857.65     35.20 o   0.24779
  -5   2   3     2911.46     3008.20     20.93 o   0.21745
  -4   2   3     3749.26     4264.00     29.49 o   0.18981
  -3   2   3      523.18      508.03      5.71 o   0.16623
  -2   2   3      861.04      826.73      7.61 o   0.14864
  -1   2   3      244.65      280.65      3.81 o   0.13935
   0   2   3     9711.71     9841.82     67.55 o   0.14000
   1   2   3     2323.30     2487.81     19.98 o   0.15048
   2   2   3      228.48      236.89      2.85 o   0.16895
   3   2   3     1201.55     1139.73      8.56 o   0.19315
   4   2   3     4273.20     4468.54     36.15 o   0.22120
   5   2   3        9.31        6.66      1.90 o   0.25182
   6   2   3     1774.97     1786.65     16.17 o   0.28417
   7   2   3     1429.20     1408.96     12.37 o   0.31774
   8   2   3      528.51      541.32      6.66 o   0.35216
   9   2   3      322.75      277.80      4.76 o   0.38722
  10   2   3     1692.91     1719.11     17.12 o   0.42275
  11   2   3       99.97      118.92      5.71 o   0.45865
  12   2   3      209.99      190.27      6.66 o   0.49484
  13   2   3      273.76      300.63      9.51 o   0.53125
  14   2   3      186.31      218.81      9.51 o   0.56784
 -15   3   3       57.19       51.37      7.61 o   0.57334
 -14   3   3       76.65       73.25      6.66 o   0.53747
 -13   3   3        0.32        5.71      6.66 o   0.50187
 -12   3   3       25.75       25.69      6.66 o   0.46663
 -11   3   3       43.35       30.44      4.76 o   0.43182
 -10   3   3      219.16      212.15      5.71 o   0.39755
  -9   3   3      587.72      612.68      6.66 o   0.36400
  -8   3   3        0.41        0.00      2.85 o   0.33136
  -7   3   3        2.62        0.00      1.90 o   0.29994
  -6   3   3      187.38      206.45      3.81 o   0.27016
  -5   3   3      719.07      710.67      5.71 o   0.24263
  -4   3   3      437.82      572.72      4.76 o   0.21821
  -3   3   3     3278.76     3602.80     23.78 o   0.19803
  -2   3   3      174.11      286.36      3.81 o   0.18352
  -1   3   3     1175.19     1156.85      5.71 o   0.17608
   0   3   3      178.74      216.91      3.81 o   0.17660
   1   3   3     1883.05     1910.33     18.08 o   0.18501
   2   3   3        3.99        7.61      0.95 o   0.20033
   3   3   3      452.03      412.89      4.76 o   0.22112
   4   3   3        1.58        1.90      1.90 o   0.24600
   5   3   3        0.66        0.00      1.90 o   0.27386
   6   3   3        5.70       18.08      2.85 o   0.30388
   7   3   3       54.69       56.13      2.85 o   0.33547
   8   3   3       85.07       66.60      3.81 o   0.36825
   9   3   3       53.89       41.86      3.81 o   0.40190
  10   3   3       82.77       78.01      4.76 o   0.43624
  11   3   3        8.94        0.00      4.76 o   0.47111
  12   3   3        3.52        0.00      6.66 o   0.50641
  13   3   3        0.51        4.76      8.56 o   0.54204
  14   3   3        6.95        4.76      9.51 o   0.57795
 -15   4   3       64.58       77.06      8.56 o   0.58732
 -14   4   3       41.81       48.52      6.66 o   0.55235
 -13   4   3       94.59       87.53      6.66 o   0.51778
 -12   4   3      499.08      489.95     13.32 o   0.48370
 -11   4   3       16.66       25.69      4.76 o   0.45021
 -10   4   3       86.32       80.87      4.76 o   0.41746
  -9   4   3     1360.29     1291.95     12.37 o   0.38564
  -8   4   3      623.60      631.70      8.56 o   0.35499
  -7   4   3      265.16      264.48      3.81 o   0.32586
  -6   4   3      694.06      729.69      6.66 o   0.29868
  -5   4   3      684.49      579.38      5.71 o   0.27403
  -4   4   3       96.70       97.04      1.90 o   0.25266
  -3   4   3     2579.42     2460.22     15.22 o   0.23546
  -2   4   3     4719.91     4801.51     32.35 o   0.22339
  -1   4   3      404.06      500.42      5.71 o   0.21731
   0   4   3      329.14      314.90      4.76 o   0.21773
   1   4   3      170.64       76.11      2.85 o   0.22461
   2   4   3     4345.35     4731.11     34.25 o   0.23739
   3   4   3     3305.26     3290.75     27.59 o   0.25518
   4   4   3     1143.35      985.61      9.51 o   0.27702
   5   4   3      179.98      230.23      3.81 o   0.30203
   6   4   3       25.31       35.20      2.85 o   0.32949
   7   4   3     2146.83     2100.60     18.08 o   0.35884
   8   4   3      471.09      445.24      6.66 o   0.38965
   9   4   3       90.14      101.80      5.71 o   0.42160
  10   4   3      133.12      122.73      5.71 o   0.45445
  11   4   3      108.31      100.84      6.66 o   0.48803
  12   4   3       93.11      114.16      7.61 o   0.52218
  13   4   3      168.25      162.68     13.32 o   0.55680
  14   4   3       62.51       62.79     10.46 o   0.59182
 -14   5   3       48.66       41.86      7.61 o   0.57092
 -13   5   3       40.73       57.08      8.56 o   0.53754
 -12   5   3       24.00       33.30      6.66 o   0.50479
 -11   5   3       12.05        1.90      5.71 o   0.47280
 -10   5   3      208.00      222.62      5.71 o   0.44173
  -9   5   3       19.86       26.64      3.81 o   0.41179
  -8   5   3       89.79       80.87      3.81 o   0.38324
  -7   5   3      465.09      457.60      5.71 o   0.35643
  -6   5   3      559.09      610.77      5.71 o   0.33176
  -5   5   3      358.76      354.86      4.76 o   0.30975
  -4   5   3      684.02      582.23      5.71 o   0.29102
  -3   5   3       50.64       47.57      1.90 o   0.27622
  -2   5   3       46.61       70.40      1.90 o   0.26600
  -1   5   3     1983.71     2144.37     18.08 o   0.26092
   0   5   3      481.21      407.18      4.76 o   0.26128
   1   5   3     1552.91     1740.04     12.37 o   0.26703
   2   5   3      711.71      665.95      6.66 o   0.27787
   3   5   3       94.92       58.98      1.90 o   0.29321
   4   5   3      221.10      242.60      4.76 o   0.31240
   5   5   3      843.25      933.28     11.42 o   0.33478
   6   5   3      309.23      255.92      4.76 o   0.35975
   7   5   3      221.96      306.34      5.71 o   0.38681
   8   5   3      547.35      541.32     15.22 o   0.41555
   9   5   3        2.91        0.00      4.76 o   0.44565
  10   5   3       91.92      114.16      5.71 o   0.47685
  11   5   3      151.05      174.10      7.61 o   0.50895
  12   5   3      164.55      144.61      9.51 o   0.54178
  13   5   3        1.48        4.76      9.51 o   0.57523
 -14   6   3       22.17       31.39      9.51 o   0.59282
 -13   6   3       30.38       31.39      7.61 o   0.56075
 -12   6   3       15.91       26.64      6.66 o   0.52944
 -11   6   3        3.55        2.85      5.71 o   0.49903
 -10   6   3       27.40       24.74      4.76 o   0.46970
  -9   6   3      100.21       99.89      4.76 o   0.44166
  -8   6   3       29.85       35.20      3.81 o   0.41517
  -7   6   3        5.22        0.95      2.85 o   0.39055
  -6   6   3      174.29      189.32      3.81 o   0.36818
  -5   6   3      102.98       95.14      2.85 o   0.34848
  -4   6   3        1.98        1.90      1.90 o   0.33194
  -3   6   3      286.02      285.41      4.76 o   0.31904
  -2   6   3      384.98      461.41      6.66 o   0.31024
  -1   6   3      254.34      252.11      4.76 o   0.30590
   0   6   3      103.48      124.63      3.81 o   0.30620
   1   6   3      331.50      332.98      4.76 o   0.31112
   2   6   3      317.88      333.93      4.76 o   0.32047
   3   6   3      316.38      347.25      4.76 o   0.33386
   4   6   3        7.85       14.27      2.85 o   0.35084
   5   6   3      162.09      160.78      3.81 o   0.37090
   6   6   3      204.00      192.17      4.76 o   0.39359
   7   6   3       90.51      110.36      5.71 o   0.41846
   8   6   3       36.38       34.25      5.71 o   0.44517
   9   6   3      112.41      114.16      6.66 o   0.47339
  10   6   3       30.11       23.78      5.71 o   0.50287
  11   6   3       24.68       21.88      7.61 o   0.53340
  12   6   3        3.43        6.66      8.56 o   0.56482
 -13   7   3       41.45       55.18     10.46 o   0.58700
 -12   7   3        1.01        0.00      9.51 o   0.55717
 -11   7   3       60.84       58.98      7.61 o   0.52835
 -10   7   3       17.29       29.49      5.71 o   0.50074
  -9   7   3       41.56       65.64      5.71 o   0.47454
  -8   7   3        9.62       17.12      5.71 o   0.44999
  -7   7   3      160.77      195.03      4.76 o   0.42738
  -6   7   3       74.87       81.82      3.81 o   0.40704
  -5   7   3      148.46      169.34      3.81 o   0.38931
  -4   7   3      173.11      194.08      3.81 o   0.37458
  -3   7   3       15.01       15.22      2.85 o   0.36320
  -2   7   3      122.05      128.43      3.81 o   0.35549
  -1   7   3      790.93      867.64      9.51 o   0.35171
   0   7   3      125.58      128.43      3.81 o   0.35197
   1   7   3      267.57      345.34      5.71 o   0.35626
   2   7   3        6.59        7.61      2.85 o   0.36445
   3   7   3      116.53      114.16      3.81 o   0.37628
   4   7   3       16.75       28.54      3.81 o   0.39142
   5   7   3      338.14      366.27      8.56 o   0.40950
   6   7   3       34.75       20.93      5.71 o   0.43016
   7   7   3       14.01       21.88      5.71 o   0.45303
   8   7   3       20.63       33.30      5.71 o   0.47781
   9   7   3        3.71        5.71      5.71 o   0.50420
  10   7   3        0.27        1.90      6.66 o   0.53198
  11   7   3       66.64       72.30     11.42 o   0.56093
  12   7   3       10.86       26.64     10.46 o   0.59088
 -12   8   3        0.59        0.00     10.46 o   0.58753
 -11   8   3        0.15        0.00      9.51 o   0.56029
 -10   8   3        6.50       19.03      7.61 o   0.53433
  -9   8   3      209.82      193.13      7.61 o   0.50985
  -8   8   3        2.47        8.56      5.71 o   0.48709
  -7   8   3      311.53      284.46      7.61 o   0.46628
  -6   8   3      219.78      234.03      7.61 o   0.44771
  -5   8   3       92.50      108.46      4.76 o   0.43165
  -4   8   3      136.15      155.07      4.76 o   0.41841
  -3   8   3     1464.53     1398.50     15.22 o   0.40826
  -2   8   3      327.06      309.19      5.71 o   0.40142
  -1   8   3      121.08      128.43      4.76 o   0.39807
   0   8   3      676.52      667.85     10.46 o   0.39830
   1   8   3      760.89      739.21      9.51 o   0.40210
   2   8   3       16.42        3.81      4.76 o   0.40937
   3   8   3      440.97      424.31      8.56 o   0.41994
   4   8   3      144.26      139.85      7.61 o   0.43356
   5   8   3       10.53        4.76      5.71 o   0.44995
   6   8   3       83.66       66.60      6.66 o   0.46882
   7   8   3      345.38      318.71      9.51 o   0.48990
   8   8   3       12.63        0.00      8.56 o   0.51289
   9   8   3       15.51       22.83      6.66 o   0.53757
  10   8   3       23.30       23.78      7.61 o   0.56370
  11   8   3       40.91       25.69     10.46 o   0.59110
 -11   9   3        7.21       12.37     10.46 o   0.59440
 -10   9   3       12.08       14.27     10.46 o   0.57000
  -9   9   3        3.79        0.00      6.66 o   0.54712
  -8   9   3        0.61        0.00      6.66 o   0.52597
  -7   9   3       11.51       10.46      5.71 o   0.50677
  -6   9   3       11.18        2.85      4.76 o   0.48973
  -5   9   3        7.32        1.90      4.76 o   0.47510
  -4   9   3        9.07       12.37      4.76 o   0.46310
  -3   9   3       78.35      100.84      6.66 o   0.45395
  -2   9   3       62.49       79.91      5.71 o   0.44781
  -1   9   3      144.77      105.60      5.71 o   0.44481
   0   9   3      113.38      122.73      5.71 o   0.44501
   1   9   3      534.08      480.44      9.51 o   0.44842
   2   9   3      103.75      122.73      5.71 o   0.45495
   3   9   3        0.21        0.00      5.71 o   0.46448
   4   9   3      159.53      163.63      7.61 o   0.47683
   5   9   3      321.15      294.92      8.56 o   0.49178
   6   9   3       45.46       51.37      7.61 o   0.50911
   7   9   3       51.62       49.47      8.56 o   0.52858
   8   9   3       22.19       33.30      7.61 o   0.54996
   9   9   3       54.81       43.76      7.61 o   0.57304
  -9  10   3        1.05        0.00     10.46 o   0.58598
  -8  10   3        2.34        0.00      6.66 o   0.56628
  -7  10   3       18.96        7.61     10.46 o   0.54849
  -6  10   3       20.34       18.08      6.66 o   0.53279
  -5  10   3       55.36       37.10      5.71 o   0.51937
  -4  10   3       63.76       72.30      9.51 o   0.50842
  -3  10   3       42.37       54.23     11.42 o   0.50010
  -2  10   3        7.02       16.17      8.56 o   0.49453
  -1  10   3      277.03      269.23     11.42 o   0.49182
   0  10   3      121.62       94.18      8.56 o   0.49200
   1  10   3      108.68      121.77      7.61 o   0.49509
   2  10   3       13.63        0.00      6.66 o   0.50101
   3  10   3      197.01      181.71      7.61 o   0.50968
   4  10   3      105.79       81.82      9.51 o   0.52096
   5  10   3       27.67       21.88      8.56 o   0.53468
   6  10   3        2.29        0.00      8.56 o   0.55065
   7  10   3       97.87      106.55      8.56 o   0.56870
   8  10   3       15.82       16.17      8.56 o   0.58863
  -7  11   3       94.40      101.80     12.37 o   0.59119
  -6  11   3        5.68        0.00     12.37 o   0.57665
  -5  11   3        0.85        0.00     12.37 o   0.56428
  -4  11   3       30.82       26.64     12.37 o   0.55422
  -3  11   3      139.28      129.38     10.46 o   0.54659
  -2  11   3       98.48      101.80     11.42 o   0.54150
  -1  11   3       21.87       28.54      9.51 o   0.53903
   0  11   3       14.60        5.71      9.51 o   0.53919
   1  11   3       15.78       15.22      8.56 o   0.54201
   2  11   3       95.31       98.94      9.51 o   0.54743
   3  11   3       37.52       49.47      9.51 o   0.55537
   4  11   3        3.95        0.00     10.46 o   0.56574
   5  11   3        7.63        0.95     10.46 o   0.57840
   6  11   3       46.26       55.18     13.32 o   0.59320
  -3  12   3        2.09        8.56     12.37 o   0.59335
  -2  12   3       33.20       39.01     13.32 o   0.58866
  -1  12   3        2.49        0.00     16.17 o   0.58639
   0  12   3       36.88       40.91     12.37 o   0.58654
   1  12   3       12.40        0.00     12.37 o   0.58913
   2  12   3       15.13        1.90     13.32 o   0.59412
 -16   0   4      109.78       85.62     13.32 o   0.59162
 -15   0   4      187.27      203.59     13.32 o   0.55483
 -14   0   4      184.03      195.03     12.37 o   0.51819
 -13   0   4       66.55       58.98      8.56 o   0.48173
 -12   0   4      877.87      847.66     19.03 o   0.44550
 -11   0   4      245.88      239.74     10.46 o   0.40955
 -10   0   4      518.60      508.03      9.51 o   0.37397
  -9   0   4     1892.82     1740.99     19.03 o   0.33887
  -8   0   4     1026.14     1056.01     13.32 o   0.30443
  -7   0   4      147.43      134.14      3.81 o   0.27088
  -6   0   4     4310.43     4244.02     36.15 o   0.23862
  -5   0   4     2530.58     2464.02     25.69 o   0.20823
  -4   0   4      362.08      349.15      3.81 o   0.18067
  -3   0   4     1444.56     1330.95      5.71 o   0.15743
  -2   0   4    11760.87    11140.43     62.79 o   0.14066
  -1   0   4       40.63       30.44      5.71 o   0.13284
   0   0   4      317.85      319.66     15.22 o   0.13552
   1   0   4     5179.47     5453.20     95.14 o   0.14814
   2   0   4     3429.20     3436.31     55.18 o   0.16848
   3   0   4     9534.75     9291.93    114.16 o   0.19413
   4   0   4     1909.59     1730.52     24.74 o   0.22326
   5   0   4     1657.45     1883.69     28.54 o   0.25469
   6   0   4       81.06       33.30      8.56 o   0.28766
   7   0   4     5166.77     5289.56     63.74 o   0.32169
   8   0   4      204.52      222.62      7.61 o   0.35649
   9   0   4      374.39      334.88      9.51 o   0.39185
  10   0   4     1198.41     1072.18     18.08 o   0.42762
  11   0   4      426.14      476.63     14.27 o   0.46373
  12   0   4      305.28      211.20     13.32 o   0.50008
  13   0   4      488.79      489.00     29.49 o   0.53664
  14   0   4      175.39      229.28     24.74 o   0.57335
 -16   1   4       57.48       56.13     10.46 o   0.59358
 -15   1   4        0.33        0.95      6.66 o   0.55692
 -14   1   4       88.77       97.99      7.61 o   0.52042
 -13   1   4       36.78       38.05      5.71 o   0.48413
 -12   1   4       15.79       19.03      5.71 o   0.44809
 -11   1   4      159.78      150.31      5.71 o   0.41237
 -10   1   4      769.40      800.09      8.56 o   0.37705
  -9   1   4      101.03      102.75      3.81 o   0.34227
  -8   1   4       89.13       99.89      2.85 o   0.30821
  -7   1   4     2395.66     2364.13     17.12 o   0.27513
  -6   1   4      202.61      214.06      3.81 o   0.24343
  -5   1   4     1066.01     1175.88      8.56 o   0.21373
  -4   1   4      191.87      214.06      1.90 o   0.18698
  -3   1   4     5315.30     5481.74     33.30 o   0.16462
  -2   1   4     1961.17     2077.77     17.12 o   0.14867
  -1   1   4    14136.25    14426.43    106.55 o   0.14129
   0   1   4      282.40      312.05      3.81 o   0.14382
   1   1   4     1068.70     1128.31     11.42 o   0.15577
   2   1   4     1030.26     1081.70     10.46 o   0.17523
   3   1   4      903.12      958.02      8.56 o   0.20001
   4   1   4      398.47      396.72      4.76 o   0.22839
   5   1   4     1931.00     2027.35     19.98 o   0.25920
   6   1   4     1445.53     1534.54     14.27 o   0.29166
   7   1   4        1.08        0.95      2.85 o   0.32527
   8   1   4      105.78      107.50      4.76 o   0.35972
   9   1   4      282.41      321.56      6.66 o   0.39479
  10   1   4       22.33       33.30      4.76 o   0.43033
  11   1   4       90.12       99.89      6.66 o   0.46622
  12   1   4       82.10       94.18      9.51 o   0.50239
  13   1   4       12.98       19.98     13.32 o   0.53879
  14   1   4       35.15       34.25     14.27 o   0.57537
 -15   2   4       76.88       80.87      7.61 o   0.56312
 -14   2   4        2.17        1.90      6.66 o   0.52706
 -13   2   4      111.64       93.23      7.61 o   0.49126
 -12   2   4      231.27      241.65      8.56 o   0.45578
 -11   2   4       87.32       90.38      5.71 o   0.42071
 -10   2   4       64.16       57.08      3.81 o   0.38616
  -9   2   4     1529.05     1434.65     16.17 o   0.35228
  -8   2   4      289.89      277.80      4.76 o   0.31929
  -7   2   4      166.58      183.61      3.81 o   0.28748
  -6   2   4      376.24      365.32      3.81 o   0.25731
  -5   2   4     1791.78     1702.93     11.42 o   0.22941
  -4   2   4     2095.05     2201.45     14.27 o   0.20472
  -3   2   4      154.40      117.97      1.90 o   0.18453
  -2   2   4    12371.29    11896.76     77.06 o   0.17045
  -1   2   4     4312.74     4441.90     30.44 o   0.16406
   0   2   4     2531.18     2594.36     19.03 o   0.16624
   1   2   4     1179.94     1482.22     15.22 o   0.17668
   2   2   4     5138.29     5515.04     40.91 o   0.19405
   3   2   4      708.73      610.77      7.61 o   0.21669
   4   2   4     4459.75     4386.72     37.10 o   0.24314
   5   2   4      162.99      156.02      2.85 o   0.27228
   6   2   4      500.69      541.32      5.71 o   0.30334
   7   2   4     1210.45     1083.60     10.46 o   0.33579
   8   2   4      823.80      816.27      8.56 o   0.36926
   9   2   4      149.28      136.04      3.81 o   0.40350
  10   2   4       11.79        5.71      3.81 o   0.43833
  11   2   4       34.59       42.81      5.71 o   0.47361
  12   2   4        1.94        0.00      8.56 o   0.50926
  13   2   4      160.30      185.52     11.42 o   0.54520
  14   2   4       45.19       19.98     15.22 o   0.58138
 -15   3   4        0.04        5.71      7.61 o   0.57332
 -14   3   4       97.80       93.23      7.61 o   0.53794
 -13   3   4      220.09      254.01     10.46 o   0.50291
 -12   3   4       51.88       55.18      5.71 o   0.46832
 -11   3   4       69.89       64.69      5.71 o   0.43426
 -10   3   4     1064.58      997.98     15.22 o   0.40088
  -9   3   4      117.04      137.00      3.81 o   0.36836
  -8   3   4     1138.87     1120.70     10.46 o   0.33695
  -7   3   4     1437.94     1415.62     13.32 o   0.30698
  -6   3   4     2436.58     2444.04     18.08 o   0.27892
  -5   3   4     1591.95     1594.48     12.37 o   0.25341
  -4   3   4     3306.80     3145.20     23.78 o   0.23130
  -3   3   4        9.54        4.76      1.90 o   0.21363
  -2   3   4        5.97       23.78      0.95 o   0.20160
  -1   3   4    15392.35    15766.89    115.11 o   0.19622
   0   3   4     2128.61     2041.62     16.17 o   0.19805
   1   3   4     4113.12     4652.15     36.15 o   0.20689
   2   3   4      345.41      251.16      4.76 o   0.22191
   3   3   4     1946.12     1807.58     14.27 o   0.24196
   4   3   4      315.79      336.78      4.76 o   0.26590
   5   3   4     3969.36     4016.64     34.25 o   0.29278
   6   3   4     1537.76     1541.20     14.27 o   0.32187
   7   3   4      132.19      162.68      3.81 o   0.35262
   8   3   4      600.18      586.04      6.66 o   0.38463
   9   3   4      167.63      164.59      4.76 o   0.41761
  10   3   4      110.32      116.07      4.76 o   0.45135
  11   3   4      530.20      528.00      9.51 o   0.48569
  12   3   4      452.60      439.53     10.46 o   0.52051
  13   3   4        1.22        1.90      6.66 o   0.55573
  14   3   4       16.36       19.98     15.22 o   0.59126
 -15   4   4        9.75       11.42      7.61 o   0.58730
 -14   4   4       55.39       52.32      7.61 o   0.55281
 -13   4   4        6.31       22.83      6.66 o   0.51879
 -12   4   4       54.22       50.42      6.66 o   0.48533
 -11   4   4        5.79        3.81      4.76 o   0.45256
 -10   4   4       29.28       25.69      4.76 o   0.42063
  -9   4   4       26.65       25.69      3.81 o   0.38976
  -8   4   4       34.62       32.35      2.85 o   0.36021
  -7   4   4        5.79        2.85      2.85 o   0.33235
  -6   4   4       84.27       68.50      2.85 o   0.30662
  -5   4   4       98.47       74.21      1.90 o   0.28362
  -4   4   4        5.53        9.51      1.90 o   0.26405
  -3   4   4       84.68       97.99      1.90 o   0.24872
  -2   4   4        4.53        0.95      1.90 o   0.23846
  -1   4   4      213.78      283.51      4.76 o   0.23393
   0   4   4      221.36      211.20      5.71 o   0.23546
   1   4   4      754.30      801.05      8.56 o   0.24295
   2   4   4      709.43      763.94      7.61 o   0.25586
   3   4   4      821.77      909.50      7.61 o   0.27343
   4   4   4      387.59      410.04      5.71 o   0.29483
   5   4   4       85.08      110.36      2.85 o   0.31929
   6   4   4        1.39        0.00      2.85 o   0.34616
   7   4   4      736.68      762.04     10.46 o   0.37492
   8   4   4      313.07      318.71      6.66 o   0.40517
   9   4   4      291.26      306.34      7.61 o   0.43660
  10   4   4      172.34      191.22      5.71 o   0.46898
  11   4   4       22.33       20.93      5.71 o   0.50211
  12   4   4        0.61        1.90      7.61 o   0.53587
  13   4   4       68.51       82.77      8.56 o   0.57014
 -14   5   4       35.06       45.67      7.61 o   0.57136
 -13   5   4        1.07        2.85      6.66 o   0.53851
 -12   5   4       27.31       29.49      6.66 o   0.50636
 -11   5   4        3.21        0.95      5.71 o   0.47504
 -10   5   4      120.97      152.22      5.71 o   0.44473
  -9   5   4       36.65       40.91      3.81 o   0.41565
  -8   5   4       69.69       58.98      3.81 o   0.38809
  -7   5   4       26.26       35.20      2.85 o   0.36237
  -6   5   4      294.77      329.17      4.76 o   0.33893
  -5   5   4      160.81      161.73      2.85 o   0.31827
  -4   5   4      267.07      270.19      4.76 o   0.30096
  -3   5   4       33.63       54.23      1.90 o   0.28761
  -2   5   4        0.91        0.95      1.90 o   0.27878
  -1   5   4      635.06      607.92      4.76 o   0.27492
   0   5   4       62.05       70.40      1.90 o   0.27622
   1   5   4      165.30      191.22      3.81 o   0.28263
   2   5   4      260.52      245.45      3.81 o   0.29380
   3   5   4      254.50      224.52      3.81 o   0.30923
   4   5   4       53.40       69.45      2.85 o   0.32830
   5   5   4      183.51      221.67      5.71 o   0.35043
   6   5   4       90.99       68.50      3.81 o   0.37507
   7   5   4        0.95        0.00      3.81 o   0.40177
   8   5   4       99.99      113.21      4.76 o   0.43014
   9   5   4      108.93      111.31      5.71 o   0.45987
  10   5   4        0.80        0.00      5.71 o   0.49071
  11   5   4       44.52       51.37      6.66 o   0.52247
  12   5   4       26.39       39.01      8.56 o   0.55499
  13   5   4       10.63        0.00      8.56 o   0.58814
 -14   6   4        9.73        7.61      8.56 o   0.59325
 -13   6   4        0.15        3.81      8.56 o   0.56168
 -12   6   4       66.12       66.60      7.61 o   0.53093
 -11   6   4       15.69       22.83      6.66 o   0.50115
 -10   6   4      178.06      153.17      6.66 o   0.47252
  -9   6   4       60.41       66.60      4.76 o   0.44526
  -8   6   4       76.50       88.48      3.81 o   0.41964
  -7   6   4       20.82       33.30      2.85 o   0.39598
  -6   6   4      379.22      401.47      4.76 o   0.37465
  -5   6   4       90.97       97.04      2.85 o   0.35607
  -4   6   4      141.33      148.41      3.81 o   0.34069
  -3   6   4       99.95      104.65      2.85 o   0.32895
  -2   6   4      323.12      319.66      4.76 o   0.32126
  -1   6   4      108.18       92.28      2.85 o   0.31792
   0   6   4      640.27      722.08      7.61 o   0.31905
   1   6   4      526.14      521.35      7.61 o   0.32461
   2   6   4      142.83      156.97      3.81 o   0.33438
   3   6   4       43.90       62.79      2.85 o   0.34801
   4   6   4      793.80      804.85      9.51 o   0.36506
   5   6   4       16.33        1.90      3.81 o   0.38509
   6   6   4      129.86      171.24      5.71 o   0.40764
   7   6   4      409.34      420.50      8.56 o   0.43233
   8   6   4      485.10      437.63     12.37 o   0.45881
   9   6   4       50.58       65.64      5.71 o   0.48679
  10   6   4      159.61      175.05      7.61 o   0.51603
  11   6   4       11.78        0.00      6.66 o   0.54632
  12   6   4        0.76        6.66      8.56 o   0.57750
 -13   7   4       22.19       14.27     10.46 o   0.58789
 -12   7   4       16.63       13.32      7.61 o   0.55859
 -11   7   4       39.42       19.03      7.61 o   0.53036
 -10   7   4       97.96       91.33      7.61 o   0.50339
  -9   7   4      133.60      139.85      6.66 o   0.47790
  -8   7   4        1.47        4.76      4.76 o   0.45412
  -7   7   4      861.19      782.02      9.51 o   0.43235
  -6   7   4      377.22      370.08      6.66 o   0.41290
  -5   7   4      126.94      159.83      3.81 o   0.39612
  -4   7   4       27.86       38.05      3.81 o   0.38235
  -3   7   4      829.19      828.63     16.17 o   0.37193
  -2   7   4      708.96      739.21      7.61 o   0.36515
  -1   7   4       53.09       42.81      2.85 o   0.36221
   0   7   4       49.46       67.55      2.85 o   0.36320
   1   7   4       12.11        4.76      2.85 o   0.36810
   2   7   4       45.00       39.96      3.81 o   0.37675
   3   7   4        6.20        5.71      3.81 o   0.38889
   4   7   4        2.82       11.42      4.76 o   0.40422
   5   7   4      159.71      146.51      5.71 o   0.42239
   6   7   4       28.55       39.96      5.71 o   0.44305
   7   7   4       27.37       49.47      5.71 o   0.46587
   8   7   4        1.86        5.71      5.71 o   0.49055
   9   7   4        0.30        4.76      6.66 o   0.51681
  10   7   4       17.87       28.54      6.66 o   0.54444
  11   7   4        1.79        0.00      8.56 o   0.57323
 -12   8   4       16.93       13.32     10.46 o   0.58888
 -11   8   4       38.17       61.84     10.46 o   0.56217
 -10   8   4       41.76       50.42      7.61 o   0.53681
  -9   8   4        0.26        1.90      6.66 o   0.51298
  -8   8   4      207.63      168.39      7.61 o   0.49090
  -7   8   4      336.23      336.78     10.46 o   0.47084
  -6   8   4      352.68      373.88      7.61 o   0.45305
  -5   8   4       32.97       42.81      3.81 o   0.43780
  -4   8   4      805.09      787.73     12.37 o   0.42539
  -3   8   4     1512.64     1315.73     16.17 o   0.41605
  -2   8   4      344.43      367.23      7.61 o   0.40999
  -1   8   4        3.68        3.81      3.81 o   0.40738
   0   8   4     1829.10     1899.87     19.98 o   0.40826
   1   8   4      803.14      681.17     11.42 o   0.41262
   2   8   4       83.80       81.82      5.71 o   0.42035
   3   8   4       25.53       15.22      4.76 o   0.43127
   4   8   4      481.02      522.30     10.46 o   0.44515
   5   8   4      110.51      128.43      8.56 o   0.46171
   6   8   4       19.91       54.23      5.71 o   0.48068
   7   8   4        0.81        2.85      6.66 o   0.50179
   8   8   4        1.89        3.81      6.66 o   0.52478
   9   8   4       15.06       19.03      6.66 o   0.54941
  10   8   4       36.58       44.71      8.56 o   0.57548
 -10   9   4       24.18       19.98      9.51 o   0.57233
  -9   9   4       40.92       25.69      9.51 o   0.55004
  -8   9   4       54.14       39.01      7.61 o   0.52951
  -7   9   4       99.89      114.16      6.66 o   0.51096
  -6   9   4       10.04        6.66      4.76 o   0.49462
  -5   9   4        2.48        3.81      7.61 o   0.48069
  -4   9   4        3.95        0.00      6.66 o   0.46941
  -3   9   4      371.30      364.37      9.51 o   0.46097
  -2   9   4      332.97      336.78      8.56 o   0.45551
  -1   9   4      254.70      281.60      7.61 o   0.45316
   0   9   4       99.08       98.94      6.66 o   0.45395
   1   9   4      286.28      238.79      6.66 o   0.45788
   2   9   4       53.64       91.33      5.71 o   0.46486
   3   9   4      166.77      157.93      6.66 o   0.47476
   4   9   4      349.27      348.20      9.51 o   0.48739
   5   9   4        4.24        7.61      6.66 o   0.50257
   6   9   4        0.65        0.00      6.66 o   0.52005
   7   9   4      112.75       83.72      7.61 o   0.53962
   8   9   4       54.63       52.32      7.61 o   0.56106
   9   9   4        0.38        7.61      7.61 o   0.58417
  -9  10   4       27.46       51.37     14.27 o   0.58870
  -8  10   4        0.27        7.61      9.51 o   0.56957
  -7  10   4       58.89       65.64      8.56 o   0.55237
  -6  10   4       41.07       45.67     12.37 o   0.53729
  -5  10   4       10.10       12.37     10.46 o   0.52450
  -4  10   4       17.55       15.22     12.37 o   0.51418
  -3  10   4       33.79       52.32      8.56 o   0.50648
  -2  10   4        0.29        0.95      7.61 o   0.50152
  -1  10   4       74.46       57.08      8.56 o   0.49938
   0  10   4       18.51       20.93      6.66 o   0.50010
   1  10   4       13.19        4.76      6.66 o   0.50367
   2  10   4       18.45       17.12      6.66 o   0.51002
   3  10   4       21.65       16.17      6.66 o   0.51906
   4  10   4        1.53        6.66      6.66 o   0.53064
   5  10   4       64.25       50.42      7.61 o   0.54461
   6  10   4        6.20       10.46      8.56 o   0.56079
   7  10   4        0.65        0.00      9.51 o   0.57898
  -6  11   4        1.62        2.85     12.37 o   0.58081
  -5  11   4       56.81       44.71     12.37 o   0.56900
  -4  11   4       43.05       58.98     10.46 o   0.55950
  -3  11   4        0.26        0.00     10.46 o   0.55243
  -2  11   4       52.65       51.37     10.46 o   0.54789
  -1  11   4       61.57       74.21      9.51 o   0.54594
   0  11   4        5.28        2.85      8.56 o   0.54660
   1  11   4        2.90        1.90      8.56 o   0.54986
   2  11   4       54.15       34.25      8.56 o   0.55569
   3  11   4       53.36       51.37      9.51 o   0.56399
   4  11   4        2.19        2.85      8.56 o   0.57467
   5  11   4        9.94       14.27      9.51 o   0.58759
  -2  12   4        2.86        0.00     13.32 o   0.59455
  -1  12   4        2.63        0.00     10.46 o   0.59274
   0  12   4       13.58        0.00     10.46 o   0.59335
 -15   1   5        9.00        7.61      8.56 o   0.55895
 -14   1   5       81.53       83.72      6.66 o   0.52311
 -13   1   5      380.37      391.96      8.56 o   0.48757
 -12   1   5      128.67      124.63      5.71 o   0.45240
 -11   1   5       85.71       83.72      4.76 o   0.41769
 -10   1   5     1533.63     1465.09     13.32 o   0.38357
  -9   1   5      182.86      187.42      3.81 o   0.35020
  -8   1   5      563.52      539.42      7.61 o   0.31784
  -7   1   5     1266.07     1202.52     10.46 o   0.28681
  -6   1   5     2078.13     1977.88     15.22 o   0.25761
  -5   1   5     1173.76     1073.13      8.56 o   0.23091
  -4   1   5     2248.63     2204.30     18.08 o   0.20770
  -3   1   5     2173.56     2040.67     19.03 o   0.18926
  -2   1   5      644.72      715.42      2.85 o   0.17708
  -1   1   5     8020.28     7648.94     49.47 o   0.17250
   0   1   5      215.32      312.05      3.81 o   0.17611
   1   1   5      510.34      623.14      4.76 o   0.18744
   2   1   5     2708.96     2605.78     22.83 o   0.20521
   3   1   5     4888.63     5045.06     45.67 o   0.22792
   4   1   5     1913.50     1956.00     19.03 o   0.25425
   5   1   5      621.42      591.75      6.66 o   0.28320
   6   1   5     1233.17     1085.50     11.42 o   0.31404
   7   1   5      220.31      264.48      4.76 o   0.34626
   8   1   5      946.50      919.01     10.46 o   0.37952
   9   1   5      623.54      625.04      9.51 o   0.41356
  10   1   5       49.93       57.08      5.71 o   0.44820
  11   1   5      208.85      170.29     10.46 o   0.48332
  12   1   5      452.45      439.53     16.17 o   0.51882
  13   1   5       95.78      102.75     15.22 o   0.55463
  14   1   5       49.55       32.35     20.93 o   0.59069
 -15   2   5      157.49      143.66      8.56 o   0.56513
 -14   2   5      245.38      271.14     10.46 o   0.52971
 -13   2   5      122.79       99.89      6.66 o   0.49465
 -12   2   5       22.88       29.49      5.71 o   0.46002
 -11   2   5       50.35       58.98      4.76 o   0.42593
 -10   2   5       61.60       80.87      3.81 o   0.39252
  -9   2   5     1281.99     1272.92     11.42 o   0.35999
  -8   2   5      229.77      227.38      3.81 o   0.32860
  -7   2   5      233.98      254.96      3.81 o   0.29869
  -6   2   5      268.88      217.86      2.85 o   0.27077
  -5   2   5     3155.45     3137.59     20.93 o   0.24551
  -4   2   5      312.32      338.68      3.81 o   0.22381
  -3   2   5       17.93       24.74      1.90 o   0.20681
  -2   2   5     3146.11     3128.07     20.93 o   0.19573
  -1   2   5     2282.63     2190.03     14.27 o   0.19159
   0   2   5     2235.16     2205.25     19.03 o   0.19485
   1   2   5     1440.85     1448.92     15.22 o   0.20514
   2   2   5     1603.56     1630.63     17.12 o   0.22150
   3   2   5     1768.56     1796.17     15.22 o   0.24269
   4   2   5     2687.91     2717.08     23.78 o   0.26758
   5   2   5      558.76      638.36      7.61 o   0.29522
   6   2   5        8.26       15.22      2.85 o   0.32492
   7   2   5     2245.95     2165.30     19.98 o   0.35616
   8   2   5      242.04      247.35      5.71 o   0.38857
   9   2   5      350.66      302.53      6.66 o   0.42188
  10   2   5      459.64      470.92     10.46 o   0.45589
  11   2   5      208.49      242.60      8.56 o   0.49046
  12   2   5       16.49       20.93     11.42 o   0.52548
  13   2   5      259.28      279.70     13.32 o   0.56086
 -15   3   5       20.58       28.54      7.61 o   0.57529
 -14   3   5       15.32       19.98      7.61 o   0.54054
 -13   3   5       74.31       76.11      6.66 o   0.50622
 -12   3   5        7.54        9.51      5.71 o   0.47244
 -11   3   5      125.57      139.85      5.71 o   0.43932
 -10   3   5      277.09      267.33      5.71 o   0.40702
  -9   3   5      132.42      142.70      3.81 o   0.37574
  -8   3   5        3.37        4.76      2.85 o   0.34578
  -7   3   5       47.83       41.86      2.85 o   0.31749
  -6   3   5      610.37      580.33      5.71 o   0.29138
  -5   3   5      704.21      867.64      8.56 o   0.26807
  -4   3   5      409.97      462.36      4.76 o   0.24835
  -3   3   5      849.56      895.23      6.66 o   0.23315
  -2   3   5      136.55      180.76      3.81 o   0.22337
  -1   3   5     1958.30     2136.76     11.42 o   0.21976
   0   3   5     2379.92     2637.17     17.12 o   0.22260
   1   3   5       42.32       52.32      2.85 o   0.23167
   2   3   5      522.45      501.37      4.76 o   0.24627
   3   3   5       53.02       32.35      3.81 o   0.26549
   4   3   5       64.40       71.35      2.85 o   0.28842
   5   3   5      376.44      409.08      5.71 o   0.31423
   6   3   5      157.97      153.17      3.81 o   0.34228
   7   3   5       25.32       39.01      2.85 o   0.37207
   8   3   5      126.65       94.18      3.81 o   0.40320
   9   3   5        1.86        0.95      3.81 o   0.43540
  10   3   5       32.33       29.49      3.81 o   0.46843
  11   3   5        1.33        0.00      7.61 o   0.50214
  12   3   5       12.99        1.90      9.51 o   0.53639
  13   3   5        0.95        9.51     11.42 o   0.57110
 -15   4   5       65.80       60.89      8.56 o   0.58922
 -14   4   5       21.49       27.59      7.61 o   0.55534
 -13   4   5       39.38       25.69      8.56 o   0.52200
 -12   4   5       40.77       39.01      5.71 o   0.48931
 -11   4   5       57.56       67.55      5.71 o   0.45741
 -10   4   5       51.86       36.15      4.76 o   0.42648
  -9   4   5     1018.80      951.36     10.46 o   0.39674
  -8   4   5      141.37      140.80      3.81 o   0.36849
  -7   4   5      115.16      140.80      2.85 o   0.34209
  -6   4   5       19.25       21.88      1.90 o   0.31800
  -5   4   5     2446.37     2367.94     17.12 o   0.29679
  -4   4   5      639.23      741.11      7.61 o   0.27911
  -3   4   5     1974.32     1840.88     15.22 o   0.26567
  -2   4   5      405.44      308.24      4.76 o   0.25713
  -1   4   5     4425.75     4769.17     39.01 o   0.25400
   0   4   5      652.88      775.36      6.66 o   0.25647
   1   4   5     5130.78     5299.08     43.76 o   0.26437
   2   4   5       20.57       49.47      2.85 o   0.27725
   3   4   5       57.93       45.67      1.90 o   0.29446
   4   4   5      863.34      860.98      8.56 o   0.31529
   5   4   5     1546.87     1424.19     13.32 o   0.33906
   6   4   5      399.72      410.04      6.66 o   0.36521
   7   4   5     1210.03     1177.78     12.37 o   0.39326
   8   4   5      339.37      322.51      6.66 o   0.42284
   9   4   5        2.11        4.76      4.76 o   0.45364
  10   4   5      232.09      251.16      6.66 o   0.48543
  11   4   5       74.06       68.50      6.66 o   0.51804
  12   4   5        0.31        3.81      5.71 o   0.55131
  13   4   5       97.49      127.48     19.03 o   0.58513
 -14   5   5       24.69       15.22      8.56 o   0.57381
 -13   5   5        2.48        8.56      9.51 o   0.54161
 -12   5   5       51.52       73.25      6.66 o   0.51018
 -11   5   5       33.11       28.54      5.71 o   0.47967
 -10   5   5      496.00      528.00      9.51 o   0.45027
  -9   5   5       20.63       22.83      3.81 o   0.42221
  -8   5   5      191.08      184.56      4.76 o   0.39578
  -7   5   5      399.95      372.93      5.71 o   0.37132
  -6   5   5      118.43      138.90      2.85 o   0.34925
  -5   5   5        6.20        8.56      1.90 o   0.33006
  -4   5   5     1259.10     1283.38     10.46 o   0.31426
  -3   5   5      220.39      203.59      3.81 o   0.30238
  -2   5   5      840.03      872.40      7.61 o   0.29491
  -1   5   5      431.78      425.26      4.76 o   0.29219
   0   5   5      733.85      698.30      6.66 o   0.29433
   1   5   5       66.74      102.75      2.85 o   0.30125
   2   5   5       94.66       74.21      2.85 o   0.31261
   3   5   5      124.57       76.11      3.81 o   0.32797
   4   5   5       21.15        7.61      2.85 o   0.34679
   5   5   5     1142.14     1230.11     12.37 o   0.36854
   6   5   5       47.47       49.47      4.76 o   0.39273
   7   5   5       32.30       16.17      3.81 o   0.41894
   8   5   5       46.42       27.59      6.66 o   0.44682
   9   5   5      176.80      158.88      6.66 o   0.47607
  10   5   5        0.15       10.46      5.71 o   0.50646
  11   5   5       90.16      111.31      6.66 o   0.53779
  12   5   5       42.95       44.71      8.56 o   0.56991
 -13   6   5       45.65       48.52     13.32 o   0.56465
 -12   6   5       21.53       21.88      7.61 o   0.53458
 -11   6   5       14.95        0.95      6.66 o   0.50554
 -10   6   5      178.14      158.88      6.66 o   0.47774
  -9   6   5      338.89      353.91      8.56 o   0.45139
  -8   6   5      135.71      115.11      4.76 o   0.42677
  -7   6   5       50.65       55.18      2.85 o   0.40419
  -6   6   5      214.84      194.08      3.81 o   0.38402
  -5   6   5      507.22      517.54      7.61 o   0.36665
  -4   6   5      173.37      160.78      3.81 o   0.35249
  -3   6   5        5.39        0.95      2.85 o   0.34194
  -2   6   5       43.28       22.83      2.85 o   0.33536
  -1   6   5        0.03        0.95      1.90 o   0.33296
   0   6   5       62.07       75.16      2.85 o   0.33485
   1   6   5      160.90      156.02      3.81 o   0.34094
   2   6   5       40.71       49.47      2.85 o   0.35102
   3   6   5       37.39       40.91      3.81 o   0.36477
   4   6   5        3.74        0.00      3.81 o   0.38178
   5   6   5        0.22        0.00      4.76 o   0.40163
   6   6   5       19.82       15.22      4.76 o   0.42394
   7   6   5        2.39        3.81      4.76 o   0.44834
   8   6   5       63.44       62.79      5.71 o   0.47449
   9   6   5       46.30       53.28      6.66 o   0.50213
  10   6   5        4.72        5.71      6.66 o   0.53103
  11   6   5        5.78       15.22      6.66 o   0.56099
  12   6   5       11.48       12.37      8.56 o   0.59185
 -13   7   5        0.33        0.00      8.56 o   0.59073
 -12   7   5       20.86       12.37      7.61 o   0.56205
 -11   7   5        6.12        1.90      7.61 o   0.53451
 -10   7   5      337.76      384.35     15.22 o   0.50829
  -9   7   5        1.00        3.81      9.51 o   0.48361
  -8   7   5      316.59      286.36      6.66 o   0.46071
  -7   7   5       28.46       17.12      3.81 o   0.43988
  -6   7   5      294.37      300.63      6.66 o   0.42142
  -5   7   5       76.52       82.77      4.76 o   0.40565
  -4   7   5      603.74      658.34      8.56 o   0.39290
  -3   7   5       40.10       25.69      3.81 o   0.38347
  -2   7   5       23.61       41.86      3.81 o   0.37761
  -1   7   5      445.45      482.34      6.66 o   0.37548
   0   7   5      221.24      254.96      7.61 o   0.37716
   1   7   5       34.03       30.44      3.81 o   0.38258
   2   7   5      170.65      197.88      4.76 o   0.39159
   3   7   5       31.71       19.03      4.76 o   0.40396
   4   7   5       40.21       50.42      4.76 o   0.41938
   5   7   5        1.21        4.76      4.76 o   0.43753
   6   7   5      437.26      425.26      9.51 o   0.45810
   7   7   5        3.51        3.81      5.71 o   0.48076
   8   7   5       22.42       46.62      6.66 o   0.50524
   9   7   5        3.98        1.90      7.61 o   0.53128
  10   7   5       84.19       61.84      7.61 o   0.55868
  11   7   5        7.41       21.88      8.56 o   0.58723
 -12   8   5       34.50       25.69     14.27 o   0.59216
 -11   8   5        1.05        2.85      6.66 o   0.56609
 -10   8   5       59.80       60.89      6.66 o   0.54140
  -9   8   5       58.97       64.69      6.66 o   0.51830
  -8   8   5       32.29       37.10      4.76 o   0.49701
  -7   8   5      226.23      232.13      5.71 o   0.47776
  -6   8   5      212.76      205.49      7.61 o   0.46082
  -5   8   5       11.81       15.22      4.76 o   0.44645
  -4   8   5       50.16       55.18      7.61 o   0.43489
  -3   8   5      268.22      256.87      6.66 o   0.42639
  -2   8   5      374.57      367.23     10.46 o   0.42113
  -1   8   5      216.60      201.69      5.71 o   0.41922
   0   8   5      186.45      188.37      5.71 o   0.42072
   1   8   5       21.23       17.12      4.76 o   0.42559
   2   8   5       56.17       48.52      5.71 o   0.43371
   3   8   5        9.79        0.95      4.76 o   0.44491
   4   8   5      320.48      298.73      8.56 o   0.45895
   5   8   5        1.24        6.66      5.71 o   0.47560
   6   8   5       11.36       29.49      6.66 o   0.49458
   7   8   5        6.14        2.85      5.71 o   0.51565
   8   8   5      116.42      106.55      7.61 o   0.53854
   9   8   5       24.17       41.86      7.61 o   0.56305
  10   8   5       42.22       25.69      8.56 o   0.58897
 -10   9   5       11.65        0.00     10.46 o   0.57664
  -9   9   5        1.64        0.00     14.27 o   0.55501
  -8   9   5        4.00        8.56      5.71 o   0.53517
  -7   9   5       11.59       14.27     11.42 o   0.51735
  -6   9   5        0.16        0.00     10.46 o   0.50175
  -5   9   5       40.81       35.20      7.61 o   0.48858
  -4   9   5        9.12        0.00      6.66 o   0.47805
  -3   9   5        0.58        0.95      5.71 o   0.47033
  -2   9   5       57.55       54.23      5.71 o   0.46556
  -1   9   5       84.88       94.18      5.71 o   0.46384
   0   9   5       48.67       73.25      5.71 o   0.46519
   1   9   5        2.28        0.00      5.71 o   0.46960
   2   9   5        9.77        0.00      5.71 o   0.47697
   3   9   5       14.28       10.46      6.66 o   0.48717
   4   9   5        7.37        6.66      6.66 o   0.50003
   5   9   5        9.53       18.08      6.66 o   0.51536
   6   9   5       17.58       27.59      6.66 o   0.53292
   7   9   5       11.01        5.71      7.61 o   0.55253
   8   9   5        3.78        0.95      7.61 o   0.57395
  -9  10   5       11.15       21.88      9.51 o   0.59335
  -8  10   5        0.69        4.76     12.37 o   0.57484
  -7  10   5        7.65        4.76     10.46 o   0.55828
  -6  10   5       58.25       64.69     11.42 o   0.54386
  -5  10   5       40.77       35.20     10.46 o   0.53173
  -4  10   5        7.19        9.51      8.56 o   0.52207
  -3  10   5       40.18       61.84      9.51 o   0.51501
  -2  10   5       77.92       53.28      7.61 o   0.51066
  -1  10   5       23.35       17.12      6.66 o   0.50909
   0  10   5        7.38       11.42      6.66 o   0.51033
   1  10   5       57.45       84.67      8.56 o   0.51434
   2  10   5       33.31       30.44      6.66 o   0.52108
   3  10   5        0.04        0.00      6.66 o   0.53044
   4  10   5        0.19        6.66      6.66 o   0.54228
   5  10   5       14.27       11.42      7.61 o   0.55644
   6  10   5        8.75       15.22      7.61 o   0.57275
   7  10   5        1.36        0.00      8.56 o   0.59103
  -6  11   5        0.40        0.00     11.42 o   0.58689
  -5  11   5        0.00        0.00     10.46 o   0.57568
  -4  11   5       20.71       17.12     10.46 o   0.56677
  -3  11   5        7.79        2.85     10.46 o   0.56027
  -2  11   5        7.96        3.81     10.46 o   0.55627
  -1  11   5        0.03       13.32      8.56 o   0.55483
   0  11   5       10.66        8.56      8.56 o   0.55596
   1  11   5       59.74       60.89      9.51 o   0.55966
   2  11   5       25.01       22.83      7.61 o   0.56586
   3  11   5        4.44        0.00      9.51 o   0.57448
   4  11   5       18.03        9.51      8.56 o   0.58543
 -15   0   6       41.16       50.42     12.37 o   0.56095
 -14   0   6      298.46      326.32     12.37 o   0.52576
 -13   0   6        1.34        4.76      8.56 o   0.49096
 -12   0   6      141.97      139.85      8.56 o   0.45664
 -11   0   6        7.96       14.27      6.66 o   0.42292
 -10   0   6      200.31      215.01      9.51 o   0.38994
  -9   0   6      922.14      741.11     10.46 o   0.35793
  -8   0   6     1693.16     1873.23     21.88 o   0.32716
  -7   0   6       72.75       63.74      3.81 o   0.29801
  -6   0   6      116.44       81.82      2.85 o   0.27101
  -5   0   6     3575.51     3332.61     31.39 o   0.24686
  -4   0   6        7.97        2.85      1.90 o   0.22649
  -3   0   6      513.79      439.53      9.51 o   0.21099
  -2   0   6     3854.87     3778.80     45.67 o   0.20147
  -1   0   6     5699.81     5993.57     72.30 o   0.19881
   0   0   6     6363.64     6431.19     65.64 o   0.20328
   1   0   6     3165.63     3006.30     32.35 o   0.21443
   2   0   6      368.11      362.47      4.76 o   0.23129
   3   0   6       44.39       35.20      2.85 o   0.25272
   4   0   6     5967.21     6023.06     78.96 o   0.27768
   5   0   6     1423.43     1381.37     19.98 o   0.30529
   6   0   6      407.18      411.94      8.56 o   0.33490
   7   0   6     1290.24     1139.73     17.12 o   0.36602
   8   0   6      643.13      691.64     12.37 o   0.39830
   9   0   6       27.44       25.69     10.46 o   0.43148
  10   0   6      811.69      776.31     29.49 o   0.46537
  11   0   6      167.57      172.20     10.46 o   0.49983
  12   0   6        0.22        0.95     11.42 o   0.53473
  13   0   6       95.71      122.73     21.88 o   0.57001
 -15   1   6       11.16       10.46      6.66 o   0.56301
 -14   1   6        0.26        0.00      5.71 o   0.52796
 -13   1   6      129.14      118.92      6.66 o   0.49332
 -12   1   6        7.07        0.00      4.76 o   0.45917
 -11   1   6      136.14      122.73      5.71 o   0.42565
 -10   1   6      331.53      337.73      6.66 o   0.39290
  -9   1   6      259.29      274.94      4.76 o   0.36115
  -8   1   6      435.65      445.24      5.71 o   0.33068
  -7   1   6      101.37       89.43      2.85 o   0.30187
  -6   1   6      402.74      363.42      3.81 o   0.27525
  -5   1   6      110.88       99.89      1.90 o   0.25151
  -4   1   6     2705.94     2898.79     23.78 o   0.23155
  -3   1   6      235.32      283.51      2.85 o   0.21641
  -2   1   6       22.99       39.01      1.90 o   0.20714
  -1   1   6     2870.69     3065.28     20.93 o   0.20456
   0   1   6     2988.13     2976.81     21.88 o   0.20890
   1   1   6      389.65      421.45      4.76 o   0.21976
   2   1   6      135.36      167.44      2.85 o   0.23625
   3   1   6     1230.26     1168.27     12.37 o   0.25727
   4   1   6       14.53       23.78      1.90 o   0.28182
   5   1   6     1408.42     1441.31     14.27 o   0.30906
   6   1   6      326.36      320.61      5.71 o   0.33834
   7   1   6      207.07      191.22      4.76 o   0.36917
   8   1   6       30.86       31.39      3.81 o   0.40120
   9   1   6      397.83      405.28      8.56 o   0.43416
  10   1   6      120.52      135.09     11.42 o   0.46786
  11   1   6       57.82       59.94     10.46 o   0.50214
  12   1   6       99.85      108.46     11.42 o   0.53690
  13   1   6       11.13       13.32     11.42 o   0.57204
 -15   2   6        3.58        7.61      7.61 o   0.56915
 -14   2   6       14.77       28.54      6.66 o   0.53450
 -13   2   6        1.98        2.85      5.71 o   0.50031
 -12   2   6       13.68       15.22      5.71 o   0.46668
 -11   2   6        9.55       19.03      4.76 o   0.43374
 -10   2   6      283.35      246.40      5.71 o   0.40165
  -9   2   6      147.87      157.93      3.81 o   0.37065
  -8   2   6      220.61      185.52      3.81 o   0.34103
  -7   2   6      919.49      988.46      8.56 o   0.31317
  -6   2   6     1836.07     1792.36     13.32 o   0.28760
  -5   2   6       24.83       42.81      1.90 o   0.26497
  -4   2   6     1080.30     1221.55      9.51 o   0.24611
  -3   2   6      173.72      294.92      3.81 o   0.23191
  -2   2   6     9428.57     9830.41     71.35 o   0.22330
  -1   2   6       10.80        5.71      1.90 o   0.22090
   0   2   6     2726.92     3012.96     29.49 o   0.22493
   1   2   6      381.81      320.61      6.66 o   0.23505
   2   2   6     1540.99     1446.07     18.08 o   0.25053
   3   2   6      352.65      272.09      4.76 o   0.27044
   4   2   6      779.36      783.92      9.51 o   0.29390
   5   2   6      566.84      566.06      6.66 o   0.32011
   6   2   6      429.72      487.10      6.66 o   0.34846
   7   2   6      884.65      788.68     10.46 o   0.37847
   8   2   6      225.47      206.45      5.71 o   0.40977
   9   2   6      164.20      170.29      5.71 o   0.44209
  10   2   6      271.57      274.94      7.61 o   0.47523
  11   2   6       75.38       62.79      7.61 o   0.50901
  12   2   6        1.38        3.81      9.51 o   0.54333
  13   2   6        4.23        6.66     10.46 o   0.57809
 -15   3   6       75.49       81.82      8.56 o   0.57924
 -14   3   6       38.31       33.30      6.66 o   0.54523
 -13   3   6      297.84      328.22      8.56 o   0.51176
 -12   3   6        2.73        3.81      5.71 o   0.47893
 -11   3   6       52.31       35.20      5.71 o   0.44689
 -10   3   6      985.96      938.04     11.42 o   0.41583
  -9   3   6      276.56      305.39      5.71 o   0.38597
  -8   3   6      359.08      343.44      4.76 o   0.35761
  -7   3   6      693.48      647.88      6.66 o   0.33116
  -6   3   6      403.31      381.50      5.71 o   0.30709
  -5   3   6      187.68      179.81      3.81 o   0.28600
  -4   3   6      783.58      858.13      7.61 o   0.26862
  -3   3   6     3089.98     3125.22     20.93 o   0.25568
  -2   3   6     1234.83     1399.45     10.46 o   0.24789
  -1   3   6     1465.57     1288.14     11.42 o   0.24573
   0   3   6      124.92      172.20      2.85 o   0.24936
   1   3   6     3274.52     3455.34     31.39 o   0.25852
   2   3   6     2271.84     2287.07     23.78 o   0.27267
   3   3   6     1434.01     1343.32     13.32 o   0.29108
   4   3   6      381.40      474.73      5.71 o   0.31299
   5   3   6       27.30       23.78      1.90 o   0.33772
   6   3   6     1369.38     1291.00     12.37 o   0.36471
   7   3   6      312.22      317.75      6.66 o   0.39348
   8   3   6       68.42       77.06      4.76 o   0.42367
   9   3   6      403.29      391.96      8.56 o   0.45501
  10   3   6       87.83       80.87      6.66 o   0.48727
  11   3   6      221.63      233.08      9.51 o   0.52027
  12   3   6      149.77      156.97     11.42 o   0.55389
  13   3   6      111.11      128.43     21.88 o   0.58802
 -15   4   6       21.08       17.12      8.56 o   0.59308
 -14   4   6       13.80       23.78      8.56 o   0.55991
 -13   4   6       11.21        0.95      6.66 o   0.52737
 -12   4   6        0.37        0.95      5.71 o   0.49558
 -11   4   6      120.50      143.66      6.66 o   0.46469
 -10   4   6       75.55       82.77      4.76 o   0.43490
  -9   4   6       31.61       29.49      4.76 o   0.40644
  -8   4   6       49.92       44.71      2.85 o   0.37962
  -7   4   6      267.37      262.58      3.81 o   0.35480
  -6   4   6       19.30       12.37      1.90 o   0.33245
  -5   4   6      642.12      642.17      6.66 o   0.31308
  -4   4   6       29.53       23.78      1.90 o   0.29728
  -3   4   6       17.91       24.74      1.90 o   0.28564
  -2   4   6      194.16      170.29      3.81 o   0.27869
  -1   4   6     1633.74     1741.94     17.12 o   0.27678
   0   4   6       31.78       63.74      2.85 o   0.28000
   1   4   6      748.87      764.89      7.61 o   0.28820
   2   4   6      328.00      437.63      5.71 o   0.30095
   3   4   6        1.02        0.95      2.85 o   0.31772
   4   4   6       85.56      102.75      2.85 o   0.33791
   5   4   6     1029.97     1030.32      9.51 o   0.36094
   6   4   6      225.42      252.11      4.76 o   0.38631
   7   4   6       82.93       94.18      3.81 o   0.41358
   8   4   6      100.91      118.92      4.76 o   0.44240
   9   4   6        0.96        0.00      3.81 o   0.47250
  10   4   6       98.53      130.34      6.66 o   0.50364
  11   4   6       39.12       31.39      7.61 o   0.53563
  12   4   6       21.38       21.88     12.37 o   0.56835
 -14   5   6        0.17        0.00      8.56 o   0.57824
 -13   5   6       32.67       49.47      8.56 o   0.54679
 -12   5   6        4.11        0.95      6.66 o   0.51619
 -11   5   6       20.67       12.37      5.71 o   0.48661
 -10   5   6       85.31       93.23      7.61 o   0.45825
  -9   5   6        0.30        0.00      3.81 o   0.43133
  -8   5   6        0.25        0.00      2.85 o   0.40616
  -7   5   6       11.69       16.17      2.85 o   0.38307
  -6   5   6      467.01      489.95      6.66 o   0.36246
  -5   5   6      390.35      375.79      5.71 o   0.34478
  -4   5   6       35.85       46.62      2.85 o   0.33050
  -3   5   6       14.02        6.66      2.85 o   0.32008
  -2   5   6      756.86      704.96      6.66 o   0.31389
  -1   5   6      749.67      786.77      8.56 o   0.31219
   0   5   6       23.10       25.69      2.85 o   0.31505
   1   5   6      199.15      172.20      3.81 o   0.32236
   2   5   6       57.86       46.62      2.85 o   0.33381
   3   5   6      379.17      366.27      6.66 o   0.34900
   4   5   6       19.53       18.08      2.85 o   0.36748
   5   5   6       90.76      115.11      3.81 o   0.38876
   6   5   6       11.41       18.08      3.81 o   0.41242
   7   5   6        6.53        0.00      3.81 o   0.43807
   8   5   6        2.04        6.66      4.76 o   0.46538
   9   5   6       68.61       71.35      5.71 o   0.49408
  10   5   6        2.04        0.00      5.71 o   0.52393
  11   5   6       26.69       32.35      5.71 o   0.55476
  12   5   6        4.80        4.76      6.66 o   0.58641
 -13   6   6       62.96       55.18      8.56 o   0.56962
 -12   6   6       18.19       19.03      7.61 o   0.54032
 -11   6   6        1.74        0.00      6.66 o   0.51214
 -10   6   6      201.74      238.79      7.61 o   0.48526
  -9   6   6      141.70      142.70      5.71 o   0.45993
  -8   6   6      475.12      492.80      7.61 o   0.43641
  -7   6   6       38.79       34.25      3.81 o   0.41501
  -6   6   6       15.65       16.17      3.81 o   0.39607
  -5   6   6      164.90      200.74      4.76 o   0.37996
  -4   6   6      475.12      472.83      5.71 o   0.36705
  -3   6   6      592.03      682.13      7.61 o   0.35769
  -2   6   6      481.08      461.41      8.56 o   0.35216
  -1   6   6      330.08      308.24      4.76 o   0.35065
   0   6   6       14.04        5.71      2.85 o   0.35320
   1   6   6      819.73      923.77     12.37 o   0.35973
   2   6   6        8.52        1.90      2.85 o   0.37003
   3   6   6      141.88      206.45      3.81 o   0.38379
   4   6   6      113.77      135.09      5.71 o   0.40066
   5   6   6      445.38      392.91      7.61 o   0.42027
   6   6   6       36.54       54.23      4.76 o   0.44224
   7   6   6      364.07      395.77      8.56 o   0.46626
   8   6   6        4.12        0.00      5.71 o   0.49200
   9   6   6        0.34        0.00      5.71 o   0.51923
  10   6   6       15.68       28.54      6.66 o   0.54772
  11   6   6       75.29       77.06      7.61 o   0.57728
 -12   7   6       48.63       65.64      8.56 o   0.56751
 -11   7   6        0.38        2.85      7.61 o   0.54075
 -10   7   6       30.37       26.64      6.66 o   0.51537
  -9   7   6        8.44        8.56      4.76 o   0.49159
  -8   7   6        2.71        0.95      3.81 o   0.46966
  -7   7   6        0.82        0.00      4.76 o   0.44984
  -6   7   6       12.89       18.08      4.76 o   0.43243
  -5   7   6       19.35       22.83      4.76 o   0.41772
  -4   7   6      175.12      157.93      4.76 o   0.40602
  -3   7   6       49.39       52.32      4.76 o   0.39757
  -2   7   6       23.13       32.35      3.81 o   0.39261
  -1   7   6      208.84      221.67      5.71 o   0.39125
   0   7   6       80.74       81.82      3.81 o   0.39354
   1   7   6       62.55       70.40      4.76 o   0.39941
   2   7   6        3.06        3.81      4.76 o   0.40871
   3   7   6        1.17        0.00      3.81 o   0.42121
   4   7   6       55.06       43.76      4.76 o   0.43664
   5   7   6      109.23      123.68      6.66 o   0.45470
   6   7   6       52.87       72.30      5.71 o   0.47508
   7   7   6       18.21       17.12      5.71 o   0.49751
   8   7   6       67.09       63.74      6.66 o   0.52172
   9   7   6       75.59       66.60      7.61 o   0.54747
  10   7   6       16.84       23.78      6.66 o   0.57456
 -11   8   6        4.33       14.27      7.61 o   0.57199
 -10   8   6       52.03       59.94      7.61 o   0.54806
  -9   8   6        9.45       13.32      4.76 o   0.52576
  -8   8   6        1.32        3.81      6.66 o   0.50531
  -7   8   6        3.67        8.56      6.66 o   0.48695
  -6   8   6        4.52        4.76      5.71 o   0.47091
  -5   8   6       40.58       60.89      5.71 o   0.45744
  -4   8   6       53.63       56.13      5.71 o   0.44678
  -3   8   6       13.77        7.61      4.76 o   0.43912
  -2   8   6       29.94       56.13      5.71 o   0.43463
  -1   8   6       21.38       17.12      4.76 o   0.43340
   0   8   6       30.75       16.17      4.76 o   0.43547
   1   8   6      108.24       84.67      5.71 o   0.44078
   2   8   6      126.25      126.53      5.71 o   0.44923
   3   8   6       83.43      106.55      5.71 o   0.46063
   4   8   6       10.07       19.03      5.71 o   0.47478
   5   8   6       27.09       19.03      5.71 o   0.49144
   6   8   6       94.63       78.96      6.66 o   0.51036
   7   8   6        3.06        0.00      5.71 o   0.53130
   8   8   6        1.38        0.00      6.66 o   0.55403
   9   8   6       15.85       16.17      7.61 o   0.57835
 -10   9   6        8.04        0.00     11.42 o   0.58289
  -9   9   6       27.99       21.88     12.37 o   0.56198
  -8   9   6        1.76        0.00     11.42 o   0.54290
  -7   9   6        9.20        2.85     17.12 o   0.52585
  -6   9   6       27.96       42.81      7.61 o   0.51103
  -5   9   6       87.01       81.82      7.61 o   0.49865
  -4   9   6       13.94       19.98      6.66 o   0.48888
  -3   9   6       77.46       53.28      8.56 o   0.48189
  -2   9   6        1.91        9.51      5.71 o   0.47780
  -1   9   6       39.18       63.74      5.71 o   0.47669
   0   9   6       62.04       57.08      6.66 o   0.47857
   1   9   6       41.16       55.18      5.71 o   0.48341
   2   9   6        4.88        4.76      5.71 o   0.49112
   3   9   6        0.25        0.95      5.71 o   0.50157
   4   9   6       11.21        1.90      6.66 o   0.51460
   5   9   6       27.20       48.52      6.66 o   0.53001
   6   9   6       22.14       30.44      6.66 o   0.54760
   7   9   6        1.73        0.00      6.66 o   0.56716
   8   9   6        0.98        0.00      7.61 o   0.58851
  -8  10   6       49.25       48.52     13.32 o   0.58204
  -7  10   6       17.04        4.76     10.46 o   0.56617
  -6  10   6        8.06        3.81     10.46 o   0.55243
  -5  10   6       38.80       25.69      9.51 o   0.54100
  -4  10   6       95.69       89.43     16.17 o   0.53201
  -3  10   6       18.05       14.27      7.61 o   0.52560
  -2  10   6       53.60       53.28      6.66 o   0.52185
  -1  10   6        0.45        2.85      6.66 o   0.52083
   0  10   6        0.03        0.95      6.66 o   0.52255
   1  10   6        3.20        0.00      6.66 o   0.52699
   2  10   6       14.13       11.42      6.66 o   0.53407
   3  10   6        7.18        0.00      6.66 o   0.54370
   4  10   6       34.86       26.64      7.61 o   0.55573
   5  10   6        6.33       10.46      7.61 o   0.57003
   6  10   6        3.82        0.00      7.61 o   0.58642
  -5  11   6        0.08        0.00     11.42 o   0.58425
  -4  11   6        2.05        8.56     11.42 o   0.57593
  -3  11   6        6.96        0.95     10.46 o   0.57001
  -2  11   6        0.41        7.61      8.56 o   0.56656
  -1  11   6       14.74       16.17      8.56 o   0.56562
   0  11   6        4.72        0.00      7.61 o   0.56721
   1  11   6        6.80        6.66      7.61 o   0.57130
   2  11   6        1.45        0.00      7.61 o   0.57784
   3  11   6        5.96        0.00      8.56 o   0.58675
 -15   1   7        8.24       15.22      7.61 o   0.56907
 -14   1   7       27.82       25.69      6.66 o   0.53492
 -13   1   7      103.36       91.33      6.66 o   0.50129
 -12   1   7       26.45       41.86      5.71 o   0.46830
 -11   1   7      291.93      238.79      6.66 o   0.43610
 -10   1   7     1288.43     1269.11     14.27 o   0.40487
  -9   1   7       61.21       61.84      2.85 o   0.37485
  -8   1   7        1.25        9.51      2.85 o   0.34637
  -7   1   7      140.56      105.60      3.81 o   0.31982
  -6   1   7     2243.00     2212.86     17.12 o   0.29573
  -5   1   7     1350.34     1342.37      9.51 o   0.27476
  -4   1   7     2666.79     2653.34     18.08 o   0.25766
  -3   1   7      227.28      159.83      2.85 o   0.24524
  -2   1   7     1272.57     1386.13     11.42 o   0.23823
  -1   1   7      738.96      539.42      4.76 o   0.23713
   0   1   7     4533.63     4710.18     38.05 o   0.24200
   1   1   7      228.75      209.30      3.81 o   0.25250
   2   1   7      934.99      888.57      8.56 o   0.26797
   3   1   7      424.95      345.34      4.76 o   0.28761
   4   1   7      723.82      757.28      7.61 o   0.31064
   5   1   7      201.32      185.52      3.81 o   0.33634
   6   1   7     2700.63     2601.97     27.59 o   0.36417
   7   1   7      165.38      167.44      8.56 o   0.39367
   8   1   7        2.46        0.00      4.76 o   0.42448
   9   1   7      279.25      283.51      6.66 o   0.45635
  10   1   7      298.23      299.68      7.61 o   0.48907
  11   1   7      178.76      169.34      8.56 o   0.52247
  12   1   7      177.48      192.17     12.37 o   0.55645
  13   1   7       53.35       71.35     12.37 o   0.59088
 -15   2   7       17.76       17.12      6.66 o   0.57515
 -14   2   7       52.17       68.50      6.66 o   0.54138
 -13   2   7       60.73       70.40      6.66 o   0.50818
 -12   2   7       91.40       75.16      5.71 o   0.47567
 -11   2   7      200.30      216.91      6.66 o   0.44400
 -10   2   7      192.46      213.10      5.71 o   0.41337
  -9   2   7       65.67       46.62      3.81 o   0.38401
  -8   2   7     1618.07     1660.12     13.32 o   0.35626
  -7   2   7       54.06       69.45      2.85 o   0.33051
  -6   2   7      205.90      195.03      2.85 o   0.30726
  -5   2   7      281.45      218.81      3.81 o   0.28713
  -4   2   7     3194.95     3396.36     24.74 o   0.27081
  -3   2   7      941.50      988.46      8.56 o   0.25902
  -2   2   7     5199.29     5351.40     39.01 o   0.25240
  -1   2   7       29.78       64.69      1.90 o   0.25136
   0   2   7      344.01      403.38      6.66 o   0.25596
   1   2   7     1082.44     1021.76     10.46 o   0.26591
   2   2   7     1338.93     1305.27     16.17 o   0.28064
   3   2   7     1750.85     1942.68     24.74 o   0.29946
   4   2   7      646.25      669.76      8.56 o   0.32163
   5   2   7      780.75      762.04      8.56 o   0.34653
   6   2   7       65.17       66.60      4.76 o   0.37359
   7   2   7      648.95      629.80      8.56 o   0.40240
   8   2   7       11.81       11.42      4.76 o   0.43259
   9   2   7        8.97        7.61      4.76 o   0.46391
  10   2   7       65.42       75.16      6.66 o   0.49613
  11   2   7      286.22      270.19      9.51 o   0.52909
  12   2   7        0.27        0.95     11.42 o   0.56266
 -15   3   7        7.76        5.71      8.56 o   0.58513
 -14   3   7       16.74       23.78      7.61 o   0.55198
 -13   3   7        2.40        0.95      6.66 o   0.51945
 -12   3   7       10.93        4.76      5.71 o   0.48770
 -11   3   7       16.85       16.17      5.71 o   0.45686
 -10   3   7      254.93      259.72      5.71 o   0.42715
  -9   3   7       12.52        8.56      3.81 o   0.39882
  -8   3   7        3.03        1.90      2.85 o   0.37217
  -7   3   7      170.33      183.61      3.81 o   0.34760
  -6   3   7      557.48      609.82      6.66 o   0.32557
  -5   3   7      231.73      219.76      3.81 o   0.30665
  -4   3   7      126.01      128.43      2.85 o   0.29142
  -3   3   7       35.45       31.39      1.90 o   0.28050
  -2   3   7     1534.29     1611.60     14.27 o   0.27440
  -1   3   7        6.76        5.71      1.90 o   0.27344
   0   3   7       42.80       44.71      2.85 o   0.27767
   1   3   7       14.65       12.37      1.90 o   0.28687
   2   3   7       95.97      108.46      3.81 o   0.30058
   3   3   7       24.08       12.37      3.81 o   0.31822
   4   3   7       90.77       80.87      2.85 o   0.33917
   5   3   7       20.96       27.59      2.85 o   0.36286
   6   3   7        0.62        0.00      2.85 o   0.38879
   7   3   7       14.62       13.32      3.81 o   0.41655
   8   3   7      150.24      156.02      5.71 o   0.44578
   9   3   7       49.81       48.52      6.66 o   0.47623
  10   3   7        0.37        0.00      7.61 o   0.50767
  11   3   7       20.82       29.49      7.61 o   0.53992
  12   3   7       10.48       19.03      8.56 o   0.57286
 -14   4   7       71.49       82.77      8.56 o   0.56648
 -13   4   7       13.34        0.95      6.66 o   0.53484
 -12   4   7        9.37        8.56      6.66 o   0.50405
 -11   4   7       10.26       29.49      5.71 o   0.47428
 -10   4   7      117.13      130.34      5.71 o   0.44574
  -9   4   7      385.82      375.79      6.66 o   0.41866
  -8   4   7      420.20      446.19      7.61 o   0.39336
  -7   4   7       30.14       34.25      2.85 o   0.37020
  -6   4   7       39.16       39.01      3.81 o   0.34960
  -5   4   7      310.39      304.44      5.71 o   0.33204
  -4   4   7       49.27       67.55      2.85 o   0.31804
  -3   4   7      533.96      503.27      5.71 o   0.30806
  -2   4   7     2608.73     2692.35     20.93 o   0.30252
  -1   4   7        9.45        2.85      1.90 o   0.30164
   0   4   7       59.44       57.08      2.85 o   0.30549
   1   4   7      741.66      814.36      9.51 o   0.31387
   2   4   7      837.78      803.90      9.51 o   0.32645
   3   4   7     1073.76     1176.83     14.27 o   0.34276
   4   4   7      127.28      142.70      3.81 o   0.36229
   5   4   7      445.20      407.18      5.71 o   0.38456
   6   4   7        4.86       11.42      2.85 o   0.40912
   7   4   7     1049.18     1108.33     12.37 o   0.43558
   8   4   7        3.32        4.76      4.76 o   0.46362
   9   4   7       59.10       48.52      6.66 o   0.49297
  10   4   7       56.39       75.16     10.46 o   0.52340
  11   4   7      267.77      273.04     12.37 o   0.55474
  12   4   7       12.41       26.64      9.51 o   0.58685
 -14   5   7        6.51       11.42      8.56 o   0.58460
 -13   5   7       86.01       95.14      8.56 o   0.55399
 -12   5   7       34.51       50.42      6.66 o   0.52433
 -11   5   7       32.71       31.39      5.71 o   0.49578
 -10   5   7       19.70       18.08      4.76 o   0.46855
  -9   5   7        2.03        2.85      3.81 o   0.44287
  -8   5   7        1.74        0.95      3.81 o   0.41903
  -7   5   7       33.36       41.86      3.81 o   0.39737
  -6   5   7      213.00      230.23      4.76 o   0.37825
  -5   5   7        7.98       15.22      2.85 o   0.36209
  -4   5   7       72.46       70.40      2.85 o   0.34929
  -3   5   7        3.28        2.85      2.85 o   0.34023
  -2   5   7       20.38       14.27      2.85 o   0.33522
  -1   5   7        3.40        0.95      1.90 o   0.33443
   0   5   7       76.81       79.91      2.85 o   0.33790
   1   5   7      281.18      283.51      4.76 o   0.34550
   2   5   7      381.54      433.82      6.66 o   0.35697
   3   5   7      210.71      184.56      3.81 o   0.37194
   4   5   7       34.93       57.08      2.85 o   0.39001
   5   5   7       97.98       73.25      3.81 o   0.41078
   6   5   7      405.47      418.60      6.66 o   0.43386
   7   5   7      234.14      193.13      4.76 o   0.45890
   8   5   7      183.15      197.88      5.71 o   0.48559
   9   5   7       27.42       19.98      4.76 o   0.51369
  10   5   7       11.89        2.85      7.61 o   0.54296
  11   5   7        3.47       13.32      8.56 o   0.57323
 -13   6   7        0.05        4.76      8.56 o   0.57654
 -12   6   7        0.21        0.00      7.61 o   0.54810
 -11   6   7       27.99       32.35      6.66 o   0.52086
 -10   6   7        3.94        7.61      4.76 o   0.49500
  -9   6   7        7.75       16.17      4.76 o   0.47077
  -8   6   7      124.04      106.55      5.71 o   0.44842
  -7   6   7       37.37       33.30      4.76 o   0.42824
  -6   6   7        0.09        0.00      3.81 o   0.41057
  -5   6   7      125.14      158.88      4.76 o   0.39573
  -4   6   7       60.67       61.84      2.85 o   0.38405
  -3   6   7        3.40        7.61      2.85 o   0.37583
  -2   6   7      210.12      195.03      5.71 o   0.37130
  -1   6   7       19.93       37.10      2.85 o   0.37059
   0   6   7      165.15      128.43      3.81 o   0.37372
   1   6   7      159.23      154.12      4.76 o   0.38061
   2   6   7       66.03       63.74      3.81 o   0.39105
   3   6   7       16.08       13.32      2.85 o   0.40476
   4   6   7      229.17      202.64      5.71 o   0.42143
   5   6   7      163.31      180.76      5.71 o   0.44072
   6   6   7        2.30        0.00      4.76 o   0.46231
   7   6   7       12.88       20.93      4.76 o   0.48588
   8   6   7       27.29       25.69      5.71 o   0.51117
   9   6   7       27.80       24.74      5.71 o   0.53793
  10   6   7        0.00        0.00      6.66 o   0.56595
 -12   7   7       17.19       14.27      8.56 o   0.57493
 -11   7   7        0.84        0.00      7.61 o   0.54902
 -10   7   7       18.29        6.66      5.71 o   0.52455
  -9   7   7       48.48       62.79      7.61 o   0.50175
  -8   7   7       31.45       30.44      5.71 o   0.48084
  -7   7   7       76.40       97.99      5.71 o   0.46208
  -6   7   7       57.42       41.86      5.71 o   0.44575
  -5   7   7       31.26       18.08      4.76 o   0.43212
  -4   7   7       10.58        1.90      4.76 o   0.42145
  -3   7   7      139.87      167.44      5.71 o   0.41397
  -2   7   7      287.19      280.65      6.66 o   0.40986
  -1   7   7       17.06       39.96      4.76 o   0.40922
   0   7   7       21.51        6.66      4.76 o   0.41206
   1   7   7      197.19      183.61      5.71 o   0.41832
   2   7   7      191.47      221.67      6.66 o   0.42783
   3   7   7       92.22      122.73      5.71 o   0.44040
   4   7   7       28.29       42.81      4.76 o   0.45577
   5   7   7        0.32        1.90      4.76 o   0.47367
   6   7   7       43.56       70.40      9.51 o   0.49382
   7   7   7       20.87       23.78      5.71 o   0.51595
   8   7   7       35.08       44.71      6.66 o   0.53983
   9   7   7       81.20       99.89      8.56 o   0.56523
  10   7   7        4.92        0.00      6.66 o   0.59196
 -11   8   7       56.08       58.98      5.71 o   0.57981
 -10   8   7        0.08       13.32     10.46 o   0.55670
  -9   8   7       45.02       45.67      8.56 o   0.53526
  -8   8   7        2.63        0.95      7.61 o   0.51572
  -7   8   7       63.24       72.30      6.66 o   0.49828
  -6   8   7        0.11        7.61      5.71 o   0.48317
  -5   8   7      106.10      117.97      5.71 o   0.47062
  -4   8   7        0.09        0.00      4.76 o   0.46085
  -3   8   7       82.29       70.40      5.71 o   0.45402
  -2   8   7       40.73       41.86      5.71 o   0.45028
  -1   8   7      230.55      206.45      6.66 o   0.44969
   0   8   7       29.08       39.96      5.71 o   0.45228
   1   8   7      177.95      167.44      6.66 o   0.45798
   2   8   7      126.24      133.19      5.71 o   0.46669
   3   8   7       21.17       18.08      5.71 o   0.47824
   4   8   7       37.13       36.15      6.66 o   0.49243
   5   8   7      131.96      105.60      6.66 o   0.50904
   6   8   7       86.20       94.18      6.66 o   0.52784
   7   8   7        0.61        8.56      6.66 o   0.54860
   8   8   7        7.29       14.27      6.66 o   0.57112
 -10   9   7       27.83       24.74     10.46 o   0.59102
  -9   9   7        0.24        0.00     10.46 o   0.57088
  -8   9   7       90.18       90.38     10.46 o   0.55259
  -7   9   7      123.91       97.99      9.51 o   0.53635
  -6   9   7       82.78       90.38      9.51 o   0.52235
  -5   9   7        2.81        0.00     10.46 o   0.51077
  -4   9   7       80.45       92.28      6.66 o   0.50177
  -3   9   7      172.13      145.56      6.66 o   0.49551
  -2   9   7       20.47       22.83      5.71 o   0.49208
  -1   9   7       47.73       67.55      6.66 o   0.49155
   0   9   7       59.95       63.74      5.71 o   0.49391
   1   9   7      113.08      121.77      6.66 o   0.49914
   2   9   7        2.39        0.00      5.71 o   0.50715
   3   9   7        2.69        0.00      5.71 o   0.51779
   4   9   7        5.60        5.71      6.66 o   0.53093
   5   9   7       21.91       23.78      6.66 o   0.54637
   6   9   7       18.87       19.03      6.66 o   0.56392
   7   9   7       43.55       44.71      7.61 o   0.58340
  -8  10   7       18.83       27.59     11.42 o   0.59109
  -7  10   7        0.23        0.00     10.46 o   0.57594
  -6  10   7        0.48        1.90     10.46 o   0.56292
  -5  10   7       11.48       16.17      7.61 o   0.55219
  -4  10   7        0.54        0.00      7.61 o   0.54388
  -3  10   7        1.33        0.00      7.61 o   0.53811
  -2  10   7        0.05        2.85      6.66 o   0.53495
  -1  10   7       39.55       47.57      7.61 o   0.53446
   0  10   7       11.31       16.17      6.66 o   0.53664
   1  10   7        1.26        0.00      6.66 o   0.54146
   2  10   7        1.14        0.00      8.56 o   0.54884
   3  10   7        4.55        0.00      6.66 o   0.55870
   4  10   7       22.24       24.74      7.61 o   0.57089
   5  10   7        0.44        4.76      7.61 o   0.58527
  -5  11   7       25.65       22.83     11.42 o   0.59462
  -4  11   7       57.31       54.23     11.42 o   0.58692
  -3  11   7       10.58        1.90      9.51 o   0.58157
  -2  11   7        6.01       10.46     13.32 o   0.57865
  -1  11   7       52.74       27.59      9.51 o   0.57820
   0  11   7       35.18       35.20      8.56 o   0.58021
   1  11   7        1.45        1.90      7.61 o   0.58467
   2  11   7        2.21        0.00      7.61 o   0.59152
 -15   0   8      109.28       86.57     10.46 o   0.57505
 -14   0   8       89.50      113.21     10.46 o   0.54177
 -13   0   8       47.26       70.40     10.46 o   0.50912
 -12   0   8        1.80        3.81      7.61 o   0.47724
 -11   0   8     1404.08     1413.72     24.74 o   0.44629
 -10   0   8      186.68      239.74      7.61 o   0.41647
  -9   0   8      371.71      304.44      9.51 o   0.38804
  -8   0   8       61.96       41.86      3.81 o   0.36134
  -7   0   8     1859.61     2034.96     21.88 o   0.33678
  -6   0   8      692.88      670.71      9.51 o   0.31486
  -5   0   8     2748.51     2671.42     29.49 o   0.29615
  -4   0   8      231.10      211.20      5.71 o   0.28131
  -3   0   8      906.97     1047.45     14.27 o   0.27098
  -2   0   8     4662.87     4541.79     48.52 o   0.26567
  -1   0   8      204.81      224.52      4.76 o   0.26569
   0   0   8      233.75      227.38      4.76 o   0.27104
   1   0   8       15.31       19.98      2.85 o   0.28141
   2   0   8     1591.14     1331.90     19.03 o   0.29629
   3   0   8      218.69      236.89      5.71 o   0.31502
   4   0   8      782.04      744.92     11.42 o   0.33697
   5   0   8      848.19      791.53     12.37 o   0.36155
   6   0   8       98.48       99.89      5.71 o   0.38826
   7   0   8      201.18      202.64     16.17 o   0.41670
   8   0   8       12.89       10.46      6.66 o   0.44653
   9   0   8       34.37       32.35      6.66 o   0.47749
  10   0   8       87.74       75.16      8.56 o   0.50938
  11   0   8      508.50      536.57     16.17 o   0.54203
  12   0   8        4.31        0.00     12.37 o   0.57531
 -15   1   8       23.59       22.83      7.61 o   0.57706
 -14   1   8        3.42        0.00      6.66 o   0.54390
 -13   1   8        4.07       10.46      5.71 o   0.51139
 -12   1   8        9.46        7.61      5.71 o   0.47966
 -11   1   8        5.87        7.61      5.71 o   0.44887
 -10   1   8       58.71       42.81      3.81 o   0.41924
  -9   1   8       57.94       65.64      3.81 o   0.39102
  -8   1   8        0.63        2.85      2.85 o   0.36454
  -7   1   8       40.28       39.96      2.85 o   0.34020
  -6   1   8       89.59       71.35      1.90 o   0.31851
  -5   1   8       49.51       48.52      1.90 o   0.30004
  -4   1   8        3.72        9.51      1.90 o   0.28540
  -3   1   8      259.02      251.16      3.81 o   0.27522
  -2   1   8       30.35       33.30      1.90 o   0.27000
  -1   1   8      957.02      991.32      8.56 o   0.27002
   0   1   8       83.22       69.45      1.90 o   0.27528
   1   1   8      440.87      417.65      5.71 o   0.28550
   2   1   8      142.87      123.68      4.76 o   0.30017
   3   1   8     1056.39     1083.60     11.42 o   0.31867
   4   1   8       39.37       47.57      2.85 o   0.34039
   5   1   8       41.40       37.10      2.85 o   0.36474
   6   1   8      170.95      162.68      5.71 o   0.39123
   7   1   8      311.02      256.87      6.66 o   0.41947
   8   1   8      149.61      150.31      5.71 o   0.44911
   9   1   8      366.04      341.54      8.56 o   0.47991
  10   1   8        0.72        0.95      5.71 o   0.51165
  11   1   8        0.15        3.81      7.61 o   0.54416
  12   1   8       16.21       25.69     10.46 o   0.57732
 -15   2   8       19.47       27.59      8.56 o   0.58305
 -14   2   8       43.05       57.08      7.61 o   0.55026
 -13   2   8        0.06        0.00      6.66 o   0.51815
 -12   2   8       11.67        7.61      5.71 o   0.48685
 -11   2   8       86.13      102.75      5.71 o   0.45655
 -10   2   8       88.72      120.82      4.76 o   0.42745
  -9   2   8      162.63      150.31      3.81 o   0.39981
  -8   2   8       41.21       46.62      2.85 o   0.37395
  -7   2   8       60.12       48.52      2.85 o   0.35027
  -6   2   8        1.08        0.00      2.85 o   0.32925
  -5   2   8      168.97      167.44      2.85 o   0.31141
  -4   2   8      243.80      284.46      3.81 o   0.29733
  -3   2   8       51.49       59.94      1.90 o   0.28757
  -2   2   8      335.19      293.02      5.71 o   0.28258
  -1   2   8      185.70      257.82      3.81 o   0.28260
   0   2   8        4.32        1.90      2.85 o   0.28763
   1   2   8      227.10      221.67      4.76 o   0.29743
   2   2   8      478.42      434.77      7.61 o   0.31154
   3   2   8      263.53      305.39      6.66 o   0.32940
   4   2   8       42.40       33.30      2.85 o   0.35045
   5   2   8       11.86        5.71      2.85 o   0.37415
   6   2   8        0.11        0.00      3.81 o   0.40002
   7   2   8      179.81      172.20      5.71 o   0.42767
   8   2   8       48.04       51.37      4.76 o   0.45679
   9   2   8        2.19        6.66      5.71 o   0.48710
  10   2   8       68.06       62.79      6.66 o   0.51840
  11   2   8       68.44       70.40      6.66 o   0.55051
  12   2   8       11.66        2.85     10.46 o   0.58331
 -15   3   8       15.86       30.44      8.56 o   0.59290
 -14   3   8        0.12        0.00      7.61 o   0.56069
 -13   3   8      101.04       87.53      7.61 o   0.52921
 -12   3   8        7.66       19.03      6.66 o   0.49861
 -11   3   8      119.21       98.94      6.66 o   0.46907
 -10   3   8       39.62       33.30      4.76 o   0.44080
  -9   3   8      168.06      184.56      4.76 o   0.41404
  -8   3   8      233.25      295.87      4.76 o   0.38913
  -7   3   8      649.11      637.41      7.61 o   0.36644
  -6   3   8      107.70      100.84      2.85 o   0.34640
  -5   3   8      123.32      118.92      2.85 o   0.32949
  -4   3   8       16.71       26.64      1.90 o   0.31622
  -3   3   8     2269.95     2294.68     17.12 o   0.30706
  -2   3   8      462.62      478.53      4.76 o   0.30239
  -1   3   8      474.02      475.68      5.71 o   0.30240
   0   3   8      320.88      319.66      4.76 o   0.30711
   1   3   8      924.44      920.92     12.37 o   0.31631
   2   3   8      420.09      449.04      7.61 o   0.32961
   3   3   8     1189.11     1148.29     16.17 o   0.34654
   4   3   8      135.82      116.07      5.71 o   0.36661
   5   3   8        1.76        0.95      2.85 o   0.38932
   6   3   8     1025.55      998.93     12.37 o   0.41425
   7   3   8      449.84      429.06      8.56 o   0.44101
   8   3   8      104.52      119.87      5.71 o   0.46930
   9   3   8      155.99      171.24     10.46 o   0.49885
  10   3   8       41.21       50.42      8.56 o   0.52945
  11   3   8        1.05       12.37      8.56 o   0.56094
  12   3   8      146.34      169.34     10.46 o   0.59316
 -14   4   8        6.47        0.00      7.61 o   0.57497
 -13   4   8        6.84        7.61      7.61 o   0.54432
 -12   4   8        0.63        2.85      6.66 o   0.51462
 -11   4   8      140.08      140.80      6.66 o   0.48605
 -10   4   8        0.91        0.00      4.76 o   0.45883
  -9   4   8       53.06       49.47      4.76 o   0.43319
  -8   4   8      106.70       99.89      4.76 o   0.40945
  -7   4   8       63.52       74.21      3.81 o   0.38794
  -6   4   8       21.80       17.12      2.85 o   0.36907
  -5   4   8      140.92      147.46      3.81 o   0.35325
  -4   4   8       15.18       16.17      2.85 o   0.34090
  -3   4   8      399.76      395.77      4.76 o   0.33243
  -2   4   8      410.47      400.52      4.76 o   0.32811
  -1   4   8      476.21      447.14      4.76 o   0.32813
   0   4   8       92.99       87.53      2.85 o   0.33248
   1   4   8       33.02       23.78      2.85 o   0.34099
   2   4   8       22.51       24.74      3.81 o   0.35336
   3   4   8      101.00       79.91      3.81 o   0.36921
   4   4   8      678.25      688.78     16.17 o   0.38810
   5   4   8       92.65       90.38      3.81 o   0.40963
   6   4   8       36.57       48.52      5.71 o   0.43339
   7   4   8       89.11       79.91      5.71 o   0.45904
   8   4   8       61.18       57.08      5.71 o   0.48628
   9   4   8       17.54       12.37      6.66 o   0.51485
  10   4   8       35.28       45.67     12.37 o   0.54456
  11   4   8        3.42        0.00      8.56 o   0.57521
 -14   5   8        4.06        2.85      8.56 o   0.59283
 -13   5   8        7.97       14.27      9.51 o   0.56315
 -12   5   8        4.00        3.81      6.66 o   0.53450
 -11   5   8       19.23       19.03      5.71 o   0.50706
 -10   5   8       71.10       74.21      4.76 o   0.48102
  -9   5   8       11.99       21.88      4.76 o   0.45663
  -8   5   8        9.42        1.90      4.76 o   0.43417
  -7   5   8        7.72        0.00      3.81 o   0.41395
  -6   5   8      209.47      244.50      5.71 o   0.39632
  -5   5   8       65.06       71.35      3.81 o   0.38163
  -4   5   8        3.37        4.76      2.85 o   0.37023
  -3   5   8      128.29      156.97      3.81 o   0.36244
  -2   5   8      196.39      201.69      3.81 o   0.35849
  -1   5   8      207.97      254.96      3.81 o   0.35851
   0   5   8       25.67       19.98      2.85 o   0.36249
   1   5   8      172.67      178.86      4.76 o   0.37031
   2   5   8      128.33      155.07      4.76 o   0.38173
   3   5   8      153.20      168.39      5.71 o   0.39645
   4   5   8        2.27        4.76      3.81 o   0.41410
   5   5   8      151.02      123.68      3.81 o   0.43434
   6   5   8      283.46      308.24      5.71 o   0.45682
   7   5   8        3.80        3.81      3.81 o   0.48122
   8   5   8       33.72       56.13      6.66 o   0.50727
   9   5   8       32.10       21.88      6.66 o   0.53472
  10   5   8       59.70       49.47      7.61 o   0.56338
  11   5   8        0.54        0.00      8.56 o   0.59307
 -13   6   8       22.30       33.30      8.56 o   0.58535
 -12   6   8       42.56       42.81      7.61 o   0.55784
 -11   6   8       22.48       19.98      5.71 o   0.53160
 -10   6   8       11.37        9.51      4.76 o   0.50682
  -9   6   8       14.29       13.32      6.66 o   0.48374
  -8   6   8      227.86      244.50      7.61 o   0.46260
  -7   6   8       93.48      121.77      5.71 o   0.44367
  -6   6   8      355.40      359.61      8.56 o   0.42727
  -5   6   8       17.81        1.90      4.76 o   0.41368
  -4   6   8        1.57        3.81      3.81 o   0.40319
  -3   6   8        0.45        3.81      3.81 o   0.39605
  -2   6   8     3059.78     3166.13     28.54 o   0.39244
  -1   6   8      140.59      140.80      3.81 o   0.39245
   0   6   8      138.41      160.78      3.81 o   0.39609
   1   6   8      400.08      360.57      6.66 o   0.40326
   2   6   8     1433.55     1388.99     14.27 o   0.41378
   3   6   8      239.18      260.67      5.71 o   0.42739
   4   6   8      646.98      707.81      9.51 o   0.44381
   5   6   8      154.96      146.51      5.71 o   0.46275
   6   6   8      136.35      112.26      4.76 o   0.48391
   7   6   8       12.78       29.49      4.76 o   0.50701
   8   6   8      213.59      244.50      9.51 o   0.53180
   9   6   8        1.22        6.66      5.71 o   0.55805
  10   6   8        5.18       14.27      8.56 o   0.58557
 -12   7   8        0.91        0.00      7.61 o   0.58422
 -11   7   8        5.54        8.56      6.66 o   0.55922
 -10   7   8       45.37       60.89      8.56 o   0.53572
  -9   7   8        8.46        3.81      6.66 o   0.51393
  -8   7   8       12.41       10.46      5.71 o   0.49408
  -7   7   8      135.79      133.19      6.66 o   0.47642
  -6   7   8      315.83      298.73     10.46 o   0.46118
  -5   7   8       49.87       45.67      4.76 o   0.44862
  -4   7   8       68.13       62.79      4.76 o   0.43896
  -3   7   8      305.66      289.21      7.61 o   0.43241
  -2   7   8     1062.73      951.36     12.37 o   0.42911
  -1   7   8       16.72       16.17      4.76 o   0.42912
   0   7   8      390.50      335.83      6.66 o   0.43245
   1   7   8      256.82      220.72      5.71 o   0.43903
   2   7   8       79.94       69.45      5.71 o   0.44870
   3   7   8        0.87        2.85      4.76 o   0.46129
   4   7   8      232.95      200.74      5.71 o   0.47655
   5   7   8       15.52       17.12      5.71 o   0.49423
   6   7   8       31.21       25.69      5.71 o   0.51410
   7   7   8        0.18        0.00      5.71 o   0.53590
   8   7   8        0.77        3.81      6.66 o   0.55941
   9   7   8        0.11        0.00      6.66 o   0.58442
 -11   8   8        8.19       20.93     10.46 o   0.58948
 -10   8   8       27.36       24.74      9.51 o   0.56723
  -9   8   8       14.43       19.98      7.61 o   0.54671
  -8   8   8       21.40       43.76      8.56 o   0.52809
  -7   8   8       33.54       30.44      7.61 o   0.51160
  -6   8   8      105.84      118.92      6.66 o   0.49744
  -5   8   8        7.77        0.00      5.71 o   0.48582
  -4   8   8        9.53        3.81      4.76 o   0.47692
  -3   8   8        0.49        3.81      4.76 o   0.47089
  -2   8   8      118.92      149.36      5.71 o   0.46786
  -1   8   8        6.03       16.17      5.71 o   0.46787
   0   8   8       68.96       65.64      5.71 o   0.47093
   1   8   8       20.21       39.01      5.71 o   0.47698
   2   8   8        7.29       16.17      4.76 o   0.48590
   3   8   8       18.96       31.39      5.71 o   0.49754
   4   8   8       12.65        5.71      5.71 o   0.51172
   5   8   8      100.48      112.26      6.66 o   0.52823
   6   8   8       24.68       19.98      6.66 o   0.54686
   7   8   8        8.28       17.12      6.66 o   0.56740
   8   8   8        5.95        6.66      6.66 o   0.58966
  -9   9   8        1.60        5.71     10.46 o   0.58162
  -8   9   8       23.97       31.39      8.56 o   0.56416
  -7   9   8       35.10       40.91     10.46 o   0.54875
  -6   9   8       41.35       30.44      8.56 o   0.53557
  -5   9   8        3.42        0.00      6.66 o   0.52480
  -4   9   8       17.63       13.32      7.61 o   0.51657
  -3   9   8       24.84       20.93      5.71 o   0.51101
  -2   9   8        0.52        0.95      5.71 o   0.50822
  -1   9   8        5.26        0.00      5.71 o   0.50823
   0   9   8       17.36       24.74      5.71 o   0.51105
   1   9   8        0.51        0.00      5.71 o   0.51662
   2   9   8        1.70        0.00      5.71 o   0.52487
   3   9   8        1.97        0.00      5.71 o   0.53567
   4   9   8       19.60       10.46      6.66 o   0.54886
   5   9   8       13.47       35.20      8.56 o   0.56429
   6   9   8        2.93        3.81      6.66 o   0.58177
  -7  10   8       10.80       17.12     12.37 o   0.58750
  -6  10   8       12.85       11.42      9.51 o   0.57521
  -5  10   8        6.71        7.61      8.56 o   0.56519
  -4  10   8       54.76       78.01      8.56 o   0.55756
  -3  10   8      109.97       90.38      7.61 o   0.55242
  -2  10   8       37.53       30.44      6.66 o   0.54983
  -1  10   8        2.67        5.71      6.66 o   0.54984
   0  10   8        0.08        0.00      6.66 o   0.55245
   1  10   8       19.29        0.00      6.66 o   0.55761
   2  10   8      104.87      106.55      7.61 o   0.56526
   3  10   8       38.07       38.05      7.61 o   0.57530
   4  10   8       14.61       15.22      7.61 o   0.58761
  -2  11   8       18.19       11.42      8.56 o   0.59244
  -1  11   8       59.10       78.96     13.32 o   0.59245
 -15   1   9       59.68       82.77      8.56 o   0.58689
 -14   1   9        0.41        0.00      7.61 o   0.55481
 -13   1   9        1.02        0.00      6.66 o   0.52349
 -12   1   9       25.59       15.22      6.66 o   0.49309
 -11   1   9        9.19       20.93      5.71 o   0.46378
 -10   1   9       86.84       74.21      4.76 o   0.43577
  -9   1   9      207.78      223.57      4.76 o   0.40935
  -8   1   9       38.71       48.52      2.85 o   0.38484
  -7   1   9       92.36       70.40      2.85 o   0.36261
  -6   1   9       80.27       76.11      2.85 o   0.34313
  -5   1   9        2.16        6.66      1.90 o   0.32688
  -4   1   9        6.31        0.95      1.90 o   0.31435
  -3   1   9     1343.79     1386.13     12.37 o   0.30602
  -2   1   9        2.13        0.95      1.90 o   0.30222
  -1   1   9      571.83      528.96      5.71 o   0.30313
   0   1   9      800.59      782.02      7.61 o   0.30870
   1   1   9      951.76      984.66     11.42 o   0.31869
   2   1   9      868.83      890.47     11.42 o   0.33270
   3   1   9      437.17      431.92      5.71 o   0.35026
   4   1   9      134.74      121.77      2.85 o   0.37085
   5   1   9       12.50       15.22      2.85 o   0.39400
   6   1   9     1417.34     1366.15     16.17 o   0.41929
   7   1   9       92.37       73.25      4.76 o   0.44635
   8   1   9       66.64       77.06      6.66 o   0.47489
   9   1   9      134.02      149.36      5.71 o   0.50464
  10   1   9      145.46      143.66      7.61 o   0.53542
  11   1   9        0.07        0.00      9.51 o   0.56704
 -15   2   9        1.49        0.95      8.56 o   0.59279
 -14   2   9       50.71       64.69      7.61 o   0.56104
 -13   2   9       11.88       12.37      6.66 o   0.53009
 -12   2   9       43.72       23.78      6.66 o   0.50009
 -11   2   9      470.99      497.56     10.46 o   0.47121
 -10   2   9       36.40       58.98      4.76 o   0.44368
  -9   2   9      135.98      106.55      3.81 o   0.41776
  -8   2   9       36.38       39.01      2.85 o   0.39377
  -7   2   9      386.64      427.16      5.71 o   0.37208
  -6   2   9      101.62      100.84      2.85 o   0.35312
  -5   2   9     1248.20     1226.30     10.46 o   0.33734
  -4   2   9       84.36       76.11      2.85 o   0.32522
  -3   2   9       62.09       49.47      2.85 o   0.31717
  -2   2   9      365.28      369.13      4.76 o   0.31351
  -1   2   9      361.73      388.15      4.76 o   0.31438
   0   2   9      190.56      193.13      4.76 o   0.31976
   1   2   9      235.25      213.10      5.71 o   0.32942
   2   2   9      226.71      188.37      5.71 o   0.34299
   3   2   9        8.26       19.98      5.71 o   0.36004
   4   2   9      148.61      165.54      6.66 o   0.38010
   5   2   9      551.89      529.91      7.61 o   0.40273
   6   2   9       97.83       97.04      4.76 o   0.42750
   7   2   9       15.63        5.71      4.76 o   0.45407
   8   2   9      120.01      115.11      5.71 o   0.48215
   9   2   9       89.57       73.25      5.71 o   0.51149
  10   2   9      117.93      113.21      7.61 o   0.54187
  11   2   9       46.93       49.47      8.56 o   0.57314
 -14   3   9        1.26        0.95      7.61 o   0.57127
 -13   3   9        4.20        4.76      6.66 o   0.54091
 -12   3   9       11.78       11.42      6.66 o   0.51154
 -11   3   9        0.02        0.00      4.76 o   0.48335
 -10   3   9        9.92        1.90      4.76 o   0.45655
  -9   3   9        0.56        1.90      3.81 o   0.43140
  -8   3   9       26.12       19.98      3.81 o   0.40821
  -7   3   9        9.17        0.95      2.85 o   0.38733
  -6   3   9       16.15       12.37      2.85 o   0.36916
  -5   3   9       34.89       34.25      2.85 o   0.35410
  -4   3   9       27.39       27.59      1.90 o   0.34257
  -3   3   9        1.41        0.95      1.90 o   0.33494
  -2   3   9        4.80        1.90      1.90 o   0.33147
  -1   3   9       50.81       75.16      3.81 o   0.33230
   0   3   9       11.73        7.61      3.81 o   0.33739
   1   3   9       90.76       85.62      3.81 o   0.34656
   2   3   9        0.26        0.00      3.81 o   0.35949
   3   3   9       41.36       55.18      5.71 o   0.37579
   4   3   9       40.62       57.08      6.66 o   0.39505
   5   3   9        3.73        6.66      3.81 o   0.41686
   6   3   9        2.21        0.95      3.81 o   0.44084
   7   3   9       79.19       88.48      4.76 o   0.46666
   8   3   9       18.38       20.93      6.66 o   0.49402
   9   3   9        0.16        2.85      7.61 o   0.52269
  10   3   9        0.17        0.00      7.61 o   0.55246
  11   3   9        1.53        6.66      8.56 o   0.58316
 -14   4   9        0.38        0.00      7.61 o   0.58530
 -13   4   9       13.05       29.49      7.61 o   0.55570
 -12   4   9        0.60        6.66      6.66 o   0.52716
 -11   4   9      245.88      267.33      7.61 o   0.49985
 -10   4   9        9.36        0.00      3.81 o   0.47398
  -9   4   9      139.79      124.63      5.71 o   0.44981
  -8   4   9       40.58       37.10      4.76 o   0.42762
  -7   4   9      562.60      613.63      8.56 o   0.40774
  -6   4   9      119.07      111.31      3.81 o   0.39051
  -5   4   9      518.97      553.69      7.61 o   0.37631
  -4   4   9      388.40      358.66      5.71 o   0.36548
  -3   4   9      136.95      125.58      3.81 o   0.35834
  -2   4   9      408.64      423.36      5.71 o   0.35510
  -1   4   9      112.52      125.58      2.85 o   0.35587
   0   4   9      269.08      267.33      5.71 o   0.36063
   1   4   9       19.17        9.51      2.85 o   0.36922
   2   4   9      404.88      416.70      8.56 o   0.38138
   3   4   9        0.97        2.85      4.76 o   0.39679
   4   4   9      201.60      268.28     13.32 o   0.41508
   5   4   9        3.34        0.95      4.76 o   0.43589
   6   4   9       45.17       30.44      3.81 o   0.45887
   7   4   9       20.52       39.96      6.66 o   0.48373
   8   4   9      169.69      177.90      6.66 o   0.51018
   9   4   9        0.35        0.00      9.51 o   0.53798
  10   4   9       26.84       42.81      7.61 o   0.56695
 -13   5   9       43.31       57.08      7.61 o   0.57416
 -12   5   9        3.08        9.51      6.66 o   0.54658
 -11   5   9       24.27       33.30      4.76 o   0.52029
 -10   5   9        2.29        5.71      7.61 o   0.49550
  -9   5   9      270.61      276.85      8.56 o   0.47243
  -8   5   9       13.98        9.51      5.71 o   0.45135
  -7   5   9        8.12       14.27      4.76 o   0.43256
  -6   5   9       74.29       78.96      4.76 o   0.41636
  -5   5   9       29.08       27.59      3.81 o   0.40307
  -4   5   9       17.25       15.22      3.81 o   0.39298
  -3   5   9      495.97      539.42      6.66 o   0.38635
  -2   5   9     1129.24     1095.02     10.46 o   0.38334
  -1   5   9       24.64       40.91      2.85 o   0.38406
   0   5   9      150.33      137.95      4.76 o   0.38847
   1   5   9        1.24        0.00      3.81 o   0.39646
   2   5   9        8.92        7.61      3.81 o   0.40781
   3   5   9      283.33      305.39      6.66 o   0.42225
   4   5   9      323.09      266.38      7.61 o   0.43948
   5   5   9       15.79       26.64      4.76 o   0.45919
   6   5   9       98.60      111.31      5.71 o   0.48106
   7   5   9        7.77        4.76      5.71 o   0.50482
   8   5   9        0.03        0.95      6.66 o   0.53022
   9   5   9        4.37        0.95      6.66 o   0.55703
  10   5   9        9.30        0.00      9.51 o   0.58505
 -12   6   9        1.68        0.95      5.71 o   0.56943
 -11   6   9        1.89        0.95      8.56 o   0.54424
 -10   6   9        9.72       10.46      7.61 o   0.52058
  -9   6   9       33.20       21.88      7.61 o   0.49868
  -8   6   9        4.58        8.56      6.66 o   0.47876
  -7   6   9       97.81       97.04      6.66 o   0.46108
  -6   6   9      375.03      373.88      9.51 o   0.44592
  -5   6   9      135.24      109.41      5.71 o   0.43354
  -4   6   9        2.43        0.00      4.76 o   0.42418
  -3   6   9      692.94      647.88      8.56 o   0.41804
  -2   6   9      774.78      805.80     10.46 o   0.41526
  -1   6   9        1.13        0.00      3.81 o   0.41592
   0   6   9      134.31      135.09      3.81 o   0.42000
   1   6   9      388.38      369.13      7.61 o   0.42740
   2   6   9      159.72      197.88      5.71 o   0.43795
   3   6   9       54.28       56.13      6.66 o   0.45143
   4   6   9      162.03      181.71      5.71 o   0.46758
   5   6   9       16.14       17.12      5.71 o   0.48615
   6   6   9        0.56        0.00      4.76 o   0.50686
   7   6   9       47.15       47.57     10.46 o   0.52947
   8   6   9       50.92       72.30      6.66 o   0.55374
   9   6   9        0.23        0.00      7.61 o   0.57946
 -11   7   9        2.67        4.76      9.51 o   0.57125
 -10   7   9       67.57       82.77      8.56 o   0.54876
  -9   7   9       28.03       19.03      7.61 o   0.52802
  -8   7   9       62.45       65.64      6.66 o   0.50925
  -7   7   9       10.95       10.46      5.71 o   0.49267
  -6   7   9      184.84      229.28      6.66 o   0.47851
  -5   7   9        4.17        6.66      4.76 o   0.46699
  -4   7   9        7.04        3.81      4.76 o   0.45831
  -3   7   9        4.90        9.51      4.76 o   0.45264
  -2   7   9      149.69      156.97      6.66 o   0.45008
  -1   7   9       22.98        8.56      4.76 o   0.45069
   0   7   9       53.86       83.72      4.76 o   0.45445
   1   7   9        0.37        0.00      3.81 o   0.46130
   2   7   9       48.33       72.30      4.76 o   0.47109
   3   7   9        2.17        7.61      4.76 o   0.48365
   4   7   9       43.83       47.57      5.71 o   0.49876
   5   7   9       14.65        3.81      5.71 o   0.51621
   6   7   9       24.42       44.71      5.71 o   0.53576
   7   7   9        2.98        0.00      4.76 o   0.55719
   8   7   9       13.13       22.83      5.71 o   0.58030
 -10   8   9        5.59        0.00      8.56 o   0.57956
  -9   8   9       27.20       19.98      8.56 o   0.55997
  -8   8   9       14.19       11.42      7.61 o   0.54230
  -7   8   9       44.53       24.74      6.66 o   0.52677
  -6   8   9       46.79       47.57      6.66 o   0.51355
  -5   8   9       51.72       66.60      5.71 o   0.50283
  -4   8   9       10.91        0.00      5.71 o   0.49478
  -3   8   9      374.05      334.88     13.32 o   0.48953
  -2   8   9       88.95       74.21      5.71 o   0.48717
  -1   8   9        2.57        0.95      5.71 o   0.48773
   0   8   9       28.09       33.30      7.61 o   0.49121
   1   8   9       86.94       90.38      6.66 o   0.49755
   2   8   9       35.70       34.25      6.66 o   0.50664
   3   8   9        0.67        2.85      5.71 o   0.51834
   4   8   9        0.21        2.85      5.71 o   0.53247
   5   8   9       12.51       14.27      5.71 o   0.54884
   6   8   9        0.01        0.00      5.71 o   0.56727
   7   8   9        0.48        0.00      6.66 o   0.58756
  -9   9   9       43.33       37.10      9.51 o   0.59410
  -8   9   9        3.53        0.00      7.61 o   0.57748
  -7   9   9        3.57        0.95      7.61 o   0.56292
  -6   9   9       85.00       79.91      7.61 o   0.55057
  -5   9   9       83.80       90.38      6.66 o   0.54059
  -4   9   9       19.23        3.81      5.71 o   0.53311
  -3   9   9        0.03        0.00      6.66 o   0.52824
  -2   9   9        0.21        0.00      7.61 o   0.52605
  -1   9   9       32.69       32.35      6.66 o   0.52657
   0   9   9      105.51       94.18      7.61 o   0.52980
   1   9   9       27.59       39.01      6.66 o   0.53568
   2   9   9        0.01        0.00      5.71 o   0.54413
   3   9   9        4.20       14.27      6.66 o   0.55504
   4   9   9       31.67       30.44      6.66 o   0.56826
   5   9   9        8.02        9.51      6.66 o   0.58363
  -6  10   9        0.23        0.00      9.51 o   0.58920
  -5  10   9       16.57       16.17      8.56 o   0.57989
  -4  10   9       10.46        0.00      7.61 o   0.57292
  -3  10   9        7.50        5.71      7.61 o   0.56839
  -2  10   9        3.55        5.71      6.66 o   0.56635
  -1  10   9        0.01        1.90      6.66 o   0.56684
   0  10   9        0.40        0.95      6.66 o   0.56984
   1  10   9        1.89        0.00      6.66 o   0.57531
   2  10   9        3.69        0.95      6.66 o   0.58319
   3  10   9        6.89       14.27      7.61 o   0.59338
 -14   0  10       94.09       95.14     13.32 o   0.56549
 -13   0  10       12.94        2.85     11.42 o   0.53530
 -12   0  10      233.81      202.64     12.37 o   0.50614
 -11   0  10      290.48      311.09     14.27 o   0.47819
 -10   0  10       38.08       62.79      8.56 o   0.45168
  -9   0  10        4.15       13.32      6.66 o   0.42688
  -8   0  10      259.01      250.21     10.46 o   0.40409
  -7   0  10      322.87      354.86      7.61 o   0.38369
  -6   0  10     1609.29     1533.59     19.03 o   0.36607
  -5   0  10        4.13        6.66      3.81 o   0.35164
  -4   0  10      841.98      916.16     11.42 o   0.34082
  -3   0  10      668.95      710.67      9.51 o   0.33396
  -2   0  10     4748.83     4634.08     56.13 o   0.33129
  -1   0  10      113.61      122.73      6.66 o   0.33293
   0   0  10      872.57      907.60     13.32 o   0.33880
   1   0  10      304.85      339.64      6.66 o   0.34870
   2   0  10     3374.45     3214.65     42.81 o   0.36230
   3   0  10      235.11      226.42      6.66 o   0.37919
   4   0  10      195.00      222.62      8.56 o   0.39896
   5   0  10      249.84      254.01      8.56 o   0.42121
   6   0  10     1127.41     1028.42     19.03 o   0.44556
   7   0  10       18.58       18.08      6.66 o   0.47168
   8   0  10      407.23      440.48     13.32 o   0.49931
   9   0  10       32.83       38.05      8.56 o   0.52820
  10   0  10       79.64       97.04      8.56 o   0.55816
  11   0  10        6.80        0.00     12.37 o   0.58902
 -14   1  10        2.76        0.00      8.56 o   0.56754
 -13   1  10       49.22       58.98      8.56 o   0.53746
 -12   1  10       34.99       27.59      7.61 o   0.50842
 -11   1  10       74.32       96.09      7.61 o   0.48061
 -10   1  10      200.93      189.32      5.71 o   0.45424
  -9   1  10       40.16       36.15      3.81 o   0.42958
  -8   1  10      118.34      116.07      3.81 o   0.40695
  -7   1  10       42.68       61.84      2.85 o   0.38670
  -6   1  10      602.01      608.87      6.66 o   0.36922
  -5   1  10       42.67       39.01      2.85 o   0.35492
  -4   1  10        4.57        0.00      2.85 o   0.34421
  -3   1  10       31.10       13.32      2.85 o   0.33741
  -2   1  10      125.20      147.46      2.85 o   0.33477
  -1   1  10       65.70       56.13      2.85 o   0.33639
   0   1  10      202.49      224.52      3.81 o   0.34220
   1   1  10       12.01        4.76      1.90 o   0.35201
   2   1  10      289.52      296.82      4.76 o   0.36548
   3   1  10       14.06       21.88      2.85 o   0.38223
   4   1  10      173.61      169.34      3.81 o   0.40186
   5   1  10        5.79        9.51      3.81 o   0.42395
   6   1  10      438.27      445.24      8.56 o   0.44815
   7   1  10      177.47      171.24     11.42 o   0.47413
   8   1  10        7.73       10.46      5.71 o   0.50163
   9   1  10        0.99        0.00      5.71 o   0.53039
  10   1  10      164.24      173.15      7.61 o   0.56023
  11   1  10       11.07       11.42      7.61 o   0.59098
 -14   2  10        9.03       11.42      8.56 o   0.57363
 -13   2  10        7.70        7.61      7.61 o   0.54389
 -12   2  10       13.34       20.93      7.61 o   0.51522
 -11   2  10       49.34       47.57      5.71 o   0.48779
 -10   2  10       53.72       52.32      4.76 o   0.46183
  -9   2  10       92.92       69.45      3.81 o   0.43760
  -8   2  10        1.05        0.00      4.76 o   0.41540
  -7   2  10        2.92        2.85      2.85 o   0.39559
  -6   2  10       67.03       69.45      2.85 o   0.37852
  -5   2  10      723.49      698.30      6.66 o   0.36459
  -4   2  10        1.52        1.90      2.85 o   0.35416
  -3   2  10      105.85       89.43      2.85 o   0.34756
  -2   2  10      213.94      201.69      3.81 o   0.34500
  -1   2  10      690.13      651.68      6.66 o   0.34657
   0   2  10       60.62       68.50      2.85 o   0.35222
   1   2  10      472.84      478.53     10.46 o   0.36175
   2   2  10      105.66      116.07      4.76 o   0.37487
   3   2  10       97.36       93.23      7.61 o   0.39122
   4   2  10       14.92       22.83     13.32 o   0.41041
   5   2  10      453.39      433.82      7.61 o   0.43207
   6   2  10        0.28        0.00      3.81 o   0.45584
   7   2  10        0.20        0.00      4.76 o   0.48141
   8   2  10        3.44        0.00      4.76 o   0.50851
   9   2  10       42.98       41.86      9.51 o   0.53690
  10   2  10       17.24       17.12      8.56 o   0.56640
 -14   3  10        6.79        0.00     10.46 o   0.58364
 -13   3  10       10.24        0.00      9.51 o   0.55444
 -12   3  10       53.36       64.69      6.66 o   0.52634
 -11   3  10       52.10       61.84      5.71 o   0.49952
 -10   3  10      135.98      117.02      5.71 o   0.47421
  -9   3  10       71.89       74.21      5.71 o   0.45064
  -8   3  10      116.77      149.36      4.76 o   0.42912
  -7   3  10       11.50        7.61      3.81 o   0.40997
  -6   3  10      420.67      441.43      5.71 o   0.39352
  -5   3  10        6.23        0.95      2.85 o   0.38014
  -4   3  10        1.12        2.85      2.85 o   0.37016
  -3   3  10      921.17      998.93      8.56 o   0.36384
  -2   3  10      872.86      895.23     10.46 o   0.36140
  -1   3  10      808.16      815.32     12.37 o   0.36290
   0   3  10       75.40       71.35      5.71 o   0.36830
   1   3  10       12.62        9.51      3.81 o   0.37742
   2   3  10       36.36       32.35      5.71 o   0.39002
   3   3  10     1020.74     1092.16     18.08 o   0.40576
   4   3  10      199.36      213.10      9.51 o   0.42430
   5   3  10      192.67      219.76      5.71 o   0.44528
   6   3  10       34.73       43.76      3.81 o   0.46838
   7   3  10       66.20       66.60      4.76 o   0.49330
   8   3  10        5.64        0.00      5.71 o   0.51978
   9   3  10      109.59      113.21      6.66 o   0.54759
  10   3  10       23.59       17.12      7.61 o   0.57654
 -13   4  10       40.43       45.67      7.61 o   0.56888
 -12   4  10       54.84       47.57      5.71 o   0.54153
 -11   4  10       12.16        7.61      4.76 o   0.51550
 -10   4  10        0.47        0.00      7.61 o   0.49101
  -9   4  10       39.27       62.79      6.66 o   0.46830
  -8   4  10      112.88      118.92      5.71 o   0.44763
  -7   4  10        2.94        0.00      3.81 o   0.42930
  -6   4  10        0.69        0.95      2.85 o   0.41362
  -5   4  10       13.72       15.22      2.85 o   0.40091
  -4   4  10        5.44        4.76      2.85 o   0.39146
  -3   4  10        1.19        0.00      3.81 o   0.38549
  -2   4  10        0.70        3.81      2.85 o   0.38319
  -1   4  10        2.96        0.00      1.90 o   0.38460
   0   4  10        1.76        0.00      3.81 o   0.38970
   1   4  10       25.12       23.78      5.71 o   0.39833
   2   4  10      116.10      107.50      6.66 o   0.41029
   3   4  10        0.16        0.00      6.66 o   0.42528
   4   4  10       84.24       97.04      8.56 o   0.44300
   5   4  10       51.60       55.18      8.56 o   0.46313
   6   4  10      104.02      100.84      4.76 o   0.48539
   7   4  10        0.18        2.85      4.76 o   0.50947
   8   4  10      140.52      151.27     11.42 o   0.53515
   9   4  10       16.21       16.17      6.66 o   0.56220
  10   4  10        2.81       10.46     10.46 o   0.59044
 -13   5  10        6.27       10.46      5.71 o   0.58693
 -12   5  10        7.91        5.71      8.56 o   0.56046
 -11   5  10        2.09       10.46      8.56 o   0.53535
 -10   5  10       12.23       19.03      7.61 o   0.51181
  -9   5  10        0.14        0.00      6.66 o   0.49006
  -8   5  10       89.34      100.84      5.71 o   0.47035
  -7   5  10       91.51       97.04      5.71 o   0.45294
  -6   5  10       29.08       30.44      4.76 o   0.43811
  -5   5  10       73.82       56.13      3.81 o   0.42613
  -4   5  10      189.00      162.68      4.76 o   0.41725
  -3   5  10      506.79      567.96      7.61 o   0.41166
  -2   5  10       31.21       37.10      3.81 o   0.40950
  -1   5  10      168.64      165.54      3.81 o   0.41082
   0   5  10      133.27       90.38      4.76 o   0.41560
   1   5  10       95.14       82.77      5.71 o   0.42371
   2   5  10        0.11        0.00      5.71 o   0.43496
   3   5  10      130.51      140.80     15.22 o   0.44913
   4   5  10       12.85       38.05     16.17 o   0.46594
   5   5  10       10.63       13.32     11.42 o   0.48513
   6   5  10        0.33        0.00      5.71 o   0.50641
   7   5  10        1.46        4.76      7.61 o   0.52955
   8   5  10       56.58       39.96      6.66 o   0.55430
   9   5  10       48.89       60.89      7.61 o   0.58046
 -12   6  10        6.86       15.22      9.51 o   0.58275
 -11   6  10       37.14       60.89      9.51 o   0.55865
 -10   6  10       21.97       15.22      8.56 o   0.53613
  -9   6  10       16.29       25.69      6.66 o   0.51541
  -8   6  10       40.28       29.49      5.71 o   0.49670
  -7   6  10       82.56       94.18      5.71 o   0.48025
  -6   6  10        0.06        0.00      4.76 o   0.46629
  -5   6  10       47.22       66.60      4.76 o   0.45506
  -4   6  10      136.72       83.72      4.76 o   0.44675
  -3   6  10        4.26       12.37      4.76 o   0.44153
  -2   6  10      109.74       96.09      3.81 o   0.43952
  -1   6  10       35.72       36.15      3.81 o   0.44076
   0   6  10        0.32        0.95      3.81 o   0.44521
   1   6  10      159.20      187.42      7.61 o   0.45279
   2   6  10       18.22        5.71      5.71 o   0.46334
   3   6  10        7.33        3.81      5.71 o   0.47667
   4   6  10       23.81        6.66      5.71 o   0.49254
   5   6  10       77.80       87.53      6.66 o   0.51073
   6   6  10        3.23        1.90      6.66 o   0.53099
   7   6  10       24.23       39.01      7.61 o   0.55309
   8   6  10       18.57       19.98      8.56 o   0.57683
 -11   7  10        1.01       15.22      9.51 o   0.58499
 -10   7  10       62.63       72.30      8.56 o   0.56353
  -9   7  10      277.33      267.33     10.46 o   0.54385
  -8   7  10        0.95        0.00      6.66 o   0.52616
  -7   7  10      132.92      139.85      6.66 o   0.51066
  -6   7  10      348.67      334.88      7.61 o   0.49755
  -5   7  10      310.77      305.39      6.66 o   0.48704
  -4   7  10        4.27        9.51      5.71 o   0.47928
  -3   7  10      849.12      744.92     10.46 o   0.47442
  -2   7  10      101.57       95.14      5.71 o   0.47255
  -1   7  10        2.72        5.71      3.81 o   0.47370
   0   7  10       15.99        5.71      6.66 o   0.47785
   1   7  10      134.70      110.36      8.56 o   0.48492
   2   7  10       21.76       18.08      4.76 o   0.49478
   3   7  10      143.86      120.82      5.71 o   0.50728
   4   7  10       10.38       17.12      4.76 o   0.52223
   5   7  10        0.29        0.95      4.76 o   0.53941
   6   7  10        0.75        0.00      5.71 o   0.55863
   7   7  10       48.24       40.91      8.56 o   0.57969
 -10   8  10       62.22       82.77      9.51 o   0.59357
  -9   8  10       97.42      105.60      9.51 o   0.57492
  -8   8  10       16.03        8.56      7.61 o   0.55821
  -7   8  10        1.73        0.00      6.66 o   0.54363
  -6   8  10       47.11       32.35      6.66 o   0.53133
  -5   8  10       52.58       75.16      6.66 o   0.52150
  -4   8  10        6.38       10.46      6.66 o   0.51427
  -3   8  10        0.51        0.00      5.71 o   0.50974
  -2   8  10        0.69        6.66      5.71 o   0.50800
  -1   8  10       12.96       15.22      6.66 o   0.50907
   0   8  10        1.21        0.00      4.76 o   0.51293
   1   8  10        3.82       13.32      4.76 o   0.51952
   2   8  10        0.12        0.00      4.76 o   0.52874
   3   8  10        0.17        1.90      6.66 o   0.54046
   4   8  10        0.78        8.56      6.66 o   0.55451
   5   8  10       30.77       37.10      6.66 o   0.57072
   6   8  10        7.07       10.46      7.61 o   0.58892
  -8   9  10        2.30        8.56      9.51 o   0.59245
  -7   9  10        3.30        0.00      7.61 o   0.57873
  -6   9  10       17.59       13.32      7.61 o   0.56720
  -5   9  10       20.29       31.39      6.66 o   0.55800
  -4   9  10        6.12        3.81      6.66 o   0.55124
  -3   9  10       96.86       97.04      7.61 o   0.54702
  -2   9  10        0.12        0.00      5.71 o   0.54540
  -1   9  10       44.19       54.23      6.66 o   0.54639
   0   9  10       34.75       25.69      5.71 o   0.54999
   1   9  10       16.15       26.64      5.71 o   0.55615
   2   9  10        0.17        0.00      5.71 o   0.56477
   3   9  10       71.39       70.40      7.61 o   0.57575
   4   9  10       14.34       22.83      7.61 o   0.58896
  -4  10  10       10.54        9.51      8.56 o   0.58983
  -3  10  10       19.07       17.12      7.61 o   0.58589
  -2  10  10       38.05       36.15      7.61 o   0.58437
  -1  10  10       11.90       13.32      6.66 o   0.58530
   0  10  10       22.27       23.78      6.66 o   0.58866
   1  10  10        0.73        0.00      6.66 o   0.59441
 -14   1  11        6.89       11.42      8.56 o   0.58196
 -13   1  11       23.40       19.03      7.61 o   0.55316
 -12   1  11       16.95       24.74      6.66 o   0.52550
 -11   1  11      195.37      233.08      7.61 o   0.49917
 -10   1  11       29.07       22.83      4.76 o   0.47441
  -9   1  11      199.79      205.49      5.71 o   0.45145
  -8   1  11        1.18        0.00      3.81 o   0.43059
  -7   1  11        0.69        0.00      2.85 o   0.41216
  -6   1  11      194.03      201.69      4.76 o   0.39649
  -5   1  11      356.29      411.94      5.71 o   0.38391
  -4   1  11        4.69        5.71      2.85 o   0.37474
  -3   1  11      554.78      515.64      6.66 o   0.36924
  -2   1  11        5.65        4.76      2.85 o   0.36756
  -1   1  11        9.26        6.66      2.85 o   0.36976
   0   1  11        4.92        2.85      2.85 o   0.37578
   1   1  11      251.39      236.89      4.76 o   0.38543
   2   1  11      101.59      111.31      3.81 o   0.39844
   3   1  11      205.71      191.22      4.76 o   0.41451
   4   1  11       22.31       16.17      3.81 o   0.43329
   5   1  11        3.35        7.61      3.81 o   0.45445
   6   1  11        6.42        5.71      4.76 o   0.47767
   7   1  11        3.31        0.00      4.76 o   0.50267
   8   1  11        0.07        0.00      5.71 o   0.52918
   9   1  11       54.71       79.91      7.61 o   0.55701
  10   1  11       60.91       47.57      7.61 o   0.58595
 -14   2  11       23.22       18.08      9.51 o   0.58790
 -13   2  11       52.37       39.96      8.56 o   0.55941
 -12   2  11        1.60        0.00      9.51 o   0.53207
 -11   2  11       64.81       71.35      5.71 o   0.50609
 -10   2  11       76.48       93.23      8.56 o   0.48168
  -9   2  11      133.53       98.94      5.71 o   0.45908
  -8   2  11      104.27      114.16      4.76 o   0.43859
  -7   2  11       86.19       97.99      3.81 o   0.42051
  -6   2  11       57.86       72.30      2.85 o   0.40516
  -5   2  11     1029.04      991.32     10.46 o   0.39286
  -4   2  11       85.11       70.40      3.81 o   0.38391
  -3   2  11       14.90       22.83      2.85 o   0.37853
  -2   2  11      324.62      310.14      4.76 o   0.37690
  -1   2  11     1692.08     1673.44     15.22 o   0.37905
   0   2  11       90.69       96.09      5.71 o   0.38492
   1   2  11      707.86      684.03     12.37 o   0.39434
   2   2  11       45.28       58.03      6.66 o   0.40707
   3   2  11      115.77      114.16      7.61 o   0.42281
   4   2  11       77.23       62.79      3.81 o   0.44124
   5   2  11     1194.26     1205.37     19.98 o   0.46204
   6   2  11       61.37       48.52      4.76 o   0.48489
   7   2  11       93.17      113.21      5.71 o   0.50953
   8   2  11        1.20        1.90      5.71 o   0.53571
   9   2  11      101.61      117.02      6.66 o   0.56321
  10   2  11        2.09        0.95      7.61 o   0.59185
 -13   3  11        1.44        0.00      7.61 o   0.56967
 -12   3  11       11.95        8.56      5.71 o   0.54285
 -11   3  11        9.71       12.37      8.56 o   0.51741
 -10   3  11       26.88       28.54      7.61 o   0.49356
  -9   3  11       34.65       33.30      5.71 o   0.47154
  -8   3  11        1.91        0.00      4.76 o   0.45161
  -7   3  11        0.03        0.00      3.81 o   0.43407
  -6   3  11       34.34       40.91      3.81 o   0.41921
  -5   3  11        0.65        0.00      2.85 o   0.40734
  -4   3  11        0.41        5.71      2.85 o   0.39871
  -3   3  11        0.80        0.00      3.81 o   0.39354
  -2   3  11       27.12       19.03      3.81 o   0.39197
  -1   3  11      262.21      246.40      5.71 o   0.39404
   0   3  11       87.68       86.57      5.71 o   0.39968
   1   3  11       31.25       36.15      5.71 o   0.40877
   2   3  11      279.97      277.80     13.32 o   0.42106
   3   3  11      319.70      304.44     17.12 o   0.43630
   4   3  11       45.05       44.71      7.61 o   0.45418
   5   3  11       75.34       84.67      6.66 o   0.47441
   6   3  11      175.66      164.59      6.66 o   0.49670
   7   3  11       24.72       27.59      5.71 o   0.52078
   8   3  11        0.92        2.85      5.71 o   0.54642
   9   3  11       26.37       36.15      8.56 o   0.57341
 -13   4  11        5.37        0.00      6.66 o   0.58373
 -12   4  11        5.53        5.71     10.46 o   0.55759
 -11   4  11        7.39        0.00      9.51 o   0.53286
 -10   4  11        8.10        4.76      8.56 o   0.50973
  -9   4  11       26.45       32.35      7.61 o   0.48843
  -8   4  11       64.36       78.96      6.66 o   0.46923
  -7   4  11        3.51        0.00      4.76 o   0.45237
  -6   4  11       27.28       17.12      3.81 o   0.43814
  -5   4  11      128.85      125.58      5.71 o   0.42679
  -4   4  11      251.88      294.92      5.71 o   0.41856
  -3   4  11        3.51        5.71      2.85 o   0.41364
  -2   4  11       16.21       20.93      3.81 o   0.41214
  -1   4  11       57.86       48.52      5.71 o   0.41411
   0   4  11      357.17      374.84      9.51 o   0.41949
   1   4  11      269.54      326.32      9.51 o   0.42815
   2   4  11       38.60       48.52      8.56 o   0.43991
   3   4  11        0.57        0.00      7.61 o   0.45451
   4   4  11      111.08       99.89     16.17 o   0.47170
   5   4  11      280.56      296.82     19.98 o   0.49121
   6   4  11        1.75        6.66      5.71 o   0.51277
   7   4  11        7.96       12.37      6.66 o   0.53613
   8   4  11        2.70        9.51      7.61 o   0.56107
   9   4  11       41.45       29.49      8.56 o   0.58738
 -12   5  11       37.66       36.15     12.37 o   0.57599
 -11   5  11       19.22       38.05      9.51 o   0.55208
 -10   5  11      260.00      211.20     11.42 o   0.52979
  -9   5  11        1.36        5.71      7.61 o   0.50934
  -8   5  11        0.10        2.85      7.61 o   0.49095
  -7   5  11       57.61       55.18      5.71 o   0.47486
  -6   5  11      140.28      155.07      5.71 o   0.46132
  -5   5  11       14.86       18.08      4.76 o   0.45056
  -4   5  11      693.71      636.46      9.51 o   0.44277
  -3   5  11      141.52      166.49      4.76 o   0.43812
  -2   5  11        0.74        0.95      3.81 o   0.43671
  -1   5  11       57.51       40.91      3.81 o   0.43857
   0   5  11      399.83      404.33     12.37 o   0.44365
   1   5  11        2.33        8.56      7.61 o   0.45185
   2   5  11      175.64      179.81     13.32 o   0.46300
   3   5  11        3.06        2.85     20.93 o   0.47690
   4   5  11      199.69      200.74     14.27 o   0.49332
   5   5  11       17.94       20.93     12.37 o   0.51200
   6   5  11       86.59      103.70      6.66 o   0.53272
   7   5  11        4.36        0.00      6.66 o   0.55524
   8   5  11       64.27       57.08     12.37 o   0.57935
 -11   6  11        0.47        0.00      8.56 o   0.57470
 -10   6  11       41.29       24.74      8.56 o   0.55332
  -9   6  11      152.02      159.83      7.61 o   0.53377
  -8   6  11       16.24       13.32      6.66 o   0.51626
  -7   6  11       32.20       25.69      5.71 o   0.50098
  -6   6  11      150.90      118.92     11.42 o   0.48817
  -5   6  11      110.69      132.24      5.71 o   0.47801
  -4   6  11       20.05       18.08      4.76 o   0.47068
  -3   6  11      276.87      249.26      5.71 o   0.46631
  -2   6  11        4.23        2.85      3.81 o   0.46498
  -1   6  11       13.41        4.76      3.81 o   0.46673
   0   6  11      135.27      106.55      4.76 o   0.47150
   1   6  11      135.37      139.85      5.71 o   0.47923
   2   6  11        7.05       14.27      5.71 o   0.48976
   3   6  11      161.88      156.97     20.93 o   0.50292
   4   6  11       87.51      112.26     21.88 o   0.51851
   5   6  11       36.96       40.91      5.71 o   0.53632
   6   6  11        6.34       10.46      6.66 o   0.55613
   7   6  11       70.81       68.50      9.51 o   0.57774
 -10   7  11       27.05       22.83      8.56 o   0.57991
  -9   7  11        4.26       14.27      7.61 o   0.56128
  -8   7  11        0.31        2.85      6.66 o   0.54465
  -7   7  11       15.61       14.27      6.66 o   0.53020
  -6   7  11      106.55      124.63      6.66 o   0.51811
  -5   7  11       29.67       25.69      5.71 o   0.50855
  -4   7  11       46.70       55.18      5.71 o   0.50166
  -3   7  11        0.62        5.71      5.71 o   0.49756
  -2   7  11      161.97      195.98      7.61 o   0.49632
  -1   7  11       32.97       41.86      4.76 o   0.49795
   0   7  11       29.30       39.01      4.76 o   0.50244
   1   7  11       30.07       11.42      4.76 o   0.50969
   2   7  11        4.21        0.95      4.76 o   0.51961
   3   7  11       12.36       26.64      5.71 o   0.53203
   4   7  11       46.04       33.30      6.66 o   0.54679
   5   7  11        1.19        0.00     10.46 o   0.56370
   6   7  11        4.28       12.37      7.61 o   0.58258
  -9   8  11       38.65       31.39      9.51 o   0.59144
  -8   8  11       23.57       31.39      7.61 o   0.57568
  -7   8  11        9.28        9.51      7.61 o   0.56202
  -6   8  11        7.62        0.00      6.66 o   0.55063
  -5   8  11       19.06       15.22      6.66 o   0.54165
  -4   8  11        0.68        1.90      6.66 o   0.53519
  -3   8  11       41.45       39.96      5.71 o   0.53135
  -2   8  11        0.10        0.95      5.71 o   0.53018
  -1   8  11        6.07       12.37      5.71 o   0.53171
   0   8  11        3.35        0.00      4.76 o   0.53591
   1   8  11       37.74       32.35      5.71 o   0.54272
   2   8  11       40.77       37.10      6.66 o   0.55204
   3   8  11        4.50        7.61      7.61 o   0.56375
   4   8  11       11.81       19.03      6.66 o   0.57770
   5   8  11       21.94       14.27      5.71 o   0.59373
  -6   9  11       37.28       42.81      8.56 o   0.58531
  -5   9  11        9.29       15.22      7.61 o   0.57687
  -4   9  11       37.23       34.25      7.61 o   0.57081
  -3   9  11       34.75       49.47      6.66 o   0.56721
  -2   9  11       35.49       30.44      6.66 o   0.56612
  -1   9  11        2.15        0.00      5.71 o   0.56755
   0   9  11        9.72       10.46      5.71 o   0.57149
   1   9  11       80.44       79.91      7.61 o   0.57788
   2   9  11       41.67       42.81      7.61 o   0.58664
 -13   0  12       12.29       28.54     12.37 o   0.56840
 -12   0  12       83.43       71.35     11.42 o   0.54202
 -11   0  12        2.90        0.00      6.66 o   0.51705
 -10   0  12        7.25        9.51      4.76 o   0.49373
  -9   0  12      302.45      355.81     22.83 o   0.47228
  -8   0  12      186.05      174.10      8.56 o   0.45298
  -7   0  12        7.02       16.17      6.66 o   0.43612
  -6   0  12      173.22      154.12      7.61 o   0.42197
  -5   0  12      277.27      265.43      9.51 o   0.41083
  -4   0  12      476.06      508.03     12.37 o   0.40295
  -3   0  12       52.09       55.18      5.71 o   0.39851
  -2   0  12      532.41      513.73     13.32 o   0.39763
  -1   0  12       67.80       85.62      6.66 o   0.40034
   0   0  12      255.11      247.35      8.56 o   0.40656
   1   0  12      127.10      144.61      6.66 o   0.41614
   2   0  12      307.84      300.63      8.56 o   0.42885
   3   0  12        8.79       12.37      5.71 o   0.44443
   4   0  12       20.22       24.74      6.66 o   0.46258
   5   0  12      471.00      474.73     12.37 o   0.48301
   6   0  12      120.17      114.16      8.56 o   0.50545
   7   0  12      117.21      158.88     11.42 o   0.52964
   8   0  12       72.85       75.16      9.51 o   0.55536
   9   0  12       28.30       31.39      9.51 o   0.58239
 -13   1  12       39.02       30.44     13.32 o   0.57043
 -12   1  12        5.25        7.61      6.66 o   0.54415
 -11   1  12        0.29        0.00      5.71 o   0.51929
 -10   1  12       63.89       92.28      6.66 o   0.49607
  -9   1  12      222.58      208.35      6.66 o   0.47473
  -8   1  12        0.23        0.00      4.76 o   0.45553
  -7   1  12      132.65      136.04      5.71 o   0.43876
  -6   1  12      129.78      146.51      4.76 o   0.42471
  -5   1  12      404.33      435.72      7.61 o   0.41364
  -4   1  12        1.30        0.00      3.81 o   0.40581
  -3   1  12      343.56      332.02      5.71 o   0.40140
  -2   1  12      286.28      284.46      5.71 o   0.40053
  -1   1  12       94.65       91.33      3.81 o   0.40322
   0   1  12       23.19       23.78      3.81 o   0.40940
   1   1  12      142.69      148.41      3.81 o   0.41892
   2   1  12       23.39       31.39      3.81 o   0.43155
   3   1  12       35.93       38.05      5.71 o   0.44703
   4   1  12        4.53        4.76      3.81 o   0.46508
   5   1  12       24.86       21.88      4.76 o   0.48540
   6   1  12       54.25       46.62      4.76 o   0.50774
   7   1  12       18.58       17.12      5.71 o   0.53182
   8   1  12        1.39        0.00      5.71 o   0.55744
   9   1  12       14.71       24.74      6.66 o   0.58438
 -13   2  12        0.29        4.76      5.71 o   0.57650
 -12   2  12        4.31        8.56      9.51 o   0.55050
 -11   2  12       13.09       10.46      8.56 o   0.52594
 -10   2  12        2.03        5.71     10.46 o   0.50303
  -9   2  12      110.08      120.82      5.71 o   0.48200
  -8   2  12       77.92       86.57      3.81 o   0.46310
  -7   2  12       45.88       56.13      3.81 o   0.44662
  -6   2  12      281.94      267.33      5.71 o   0.43282
  -5   2  12      708.32      690.69      9.51 o   0.42196
  -4   2  12      162.91      173.15      4.76 o   0.41429
  -3   2  12      318.00      334.88      6.66 o   0.40997
  -2   2  12     1344.32     1261.50     15.22 o   0.40912
  -1   2  12      591.43      517.54      7.61 o   0.41175
   0   2  12       79.25       65.64      5.71 o   0.41781
   1   2  12      180.34      152.22      7.61 o   0.42713
   2   2  12      975.73      940.90     19.03 o   0.43953
   3   2  12      165.39      145.56      8.56 o   0.45474
   4   2  12        1.10        0.00      5.71 o   0.47249
   5   2  12       14.23       13.32      4.76 o   0.49251
   6   2  12      132.24      136.04      5.71 o   0.51454
   7   2  12       27.53       38.05      5.71 o   0.53832
   8   2  12       39.19       47.57      5.71 o   0.56364
   9   2  12        2.90        8.56      6.66 o   0.59030
 -13   3  12       16.09        6.66     10.46 o   0.58646
 -12   3  12       60.47       82.77     10.46 o   0.56093
 -11   3  12        0.18        0.00     11.42 o   0.53684
 -10   3  12       34.46       25.69     13.32 o   0.51442
  -9   3  12        7.03        0.95      6.66 o   0.49387
  -8   3  12       78.68      104.65      6.66 o   0.47545
  -7   3  12       50.44       39.01      3.81 o   0.45941
  -6   3  12      124.02      134.14      3.81 o   0.44600
  -5   3  12       18.71       10.46      3.81 o   0.43548
  -4   3  12        0.19        0.00      3.81 o   0.42804
  -3   3  12      412.77      435.72      7.61 o   0.42387
  -2   3  12        2.33        0.00      3.81 o   0.42304
  -1   3  12       29.01       19.98      3.81 o   0.42559
   0   3  12       52.48       39.01      6.66 o   0.43145
   1   3  12      344.06      331.07     12.37 o   0.44049
   2   3  12      101.88      112.26      8.56 o   0.45252
   3   3  12       54.99       59.94      8.56 o   0.46730
   4   3  12        2.17        0.00     11.42 o   0.48460
   5   3  12       97.28       84.67      4.76 o   0.50414
   6   3  12       26.49       33.30      5.71 o   0.52568
   7   3  12       11.12       10.46      6.66 o   0.54898
   8   3  12        5.66        6.66      6.66 o   0.57383
 -12   4  12        1.35        4.76     10.46 o   0.57520
 -11   4  12        3.22        5.71      9.51 o   0.55174
 -10   4  12      125.74      120.82     10.46 o   0.52995
  -9   4  12        4.89        0.95      6.66 o   0.51003
  -8   4  12        3.29        0.95      5.71 o   0.49221
  -7   4  12       54.95       39.01      4.76 o   0.47673
  -6   4  12      100.18      108.46      4.76 o   0.46383
  -5   4  12       19.71       18.08      3.81 o   0.45372
  -4   4  12      254.67      250.21      5.71 o   0.44659
  -3   4  12        4.72        6.66      4.76 o   0.44259
  -2   4  12       53.24       58.03      3.81 o   0.44180
  -1   4  12        4.38        4.76      4.76 o   0.44424
   0   4  12      186.67      194.08      9.51 o   0.44986
   1   4  12       68.88       69.45      7.61 o   0.45853
   2   4  12       35.77       43.76      9.51 o   0.47010
   3   4  12        5.02       15.22      8.56 o   0.48435
   4   4  12      108.73       99.89     10.46 o   0.50105
   5   4  12       95.71       94.18     19.03 o   0.51998
   6   4  12       48.08       52.32      5.71 o   0.54088
   7   4  12       68.67       75.16     12.37 o   0.56356
   8   4  12       31.85       23.78      8.56 o   0.58779
 -12   5  12        0.24        5.71     10.46 o   0.59306
 -11   5  12        2.57        3.81     10.46 o   0.57033
 -10   5  12        4.28        4.76      8.56 o   0.54927
  -9   5  12       34.00       51.37      7.61 o   0.53008
  -8   5  12        4.86        8.56      5.71 o   0.51296
  -7   5  12       15.74       16.17      5.71 o   0.49813
  -6   5  12       24.08       18.08      5.71 o   0.48579
  -5   5  12       85.70      105.60      4.76 o   0.47615
  -4   5  12       28.39       40.91      4.76 o   0.46936
  -3   5  12      242.55      267.33      5.71 o   0.46555
  -2   5  12      167.17      158.88      4.76 o   0.46480
  -1   5  12      171.51      170.29      5.71 o   0.46712
   0   5  12        4.51        6.66     10.46 o   0.47247
   1   5  12      213.89      227.38     13.32 o   0.48074
   2   5  12      231.05      248.31     16.17 o   0.49178
   3   5  12       30.85       13.32     12.37 o   0.50542
   4   5  12        4.81        8.56     31.39 o   0.52145
   5   5  12       75.03       83.72     19.98 o   0.53966
   6   5  12       52.67       51.37      6.66 o   0.55983
   7   5  12        0.77        0.00      7.61 o   0.58177
 -11   6  12        1.03       12.37     11.42 o   0.59226
 -10   6  12        4.34        4.76     13.32 o   0.57201
  -9   6  12       68.60       82.77      7.61 o   0.55360
  -8   6  12       17.43       23.78      6.66 o   0.53723
  -7   6  12        3.89       13.32      5.71 o   0.52309
  -6   6  12       19.97       10.46      7.61 o   0.51136
  -5   6  12       99.23       85.62      6.66 o   0.50220
  -4   6  12      152.33      161.73      8.56 o   0.49577
  -3   6  12      223.74      235.94      6.66 o   0.49217
  -2   6  12       20.48       32.35      3.81 o   0.49146
  -1   6  12        9.13        0.00      5.71 o   0.49366
   0   6  12       17.18       10.46      6.66 o   0.49872
   1   6  12        0.18        9.51     17.12 o   0.50656
   2   6  12       60.95       69.45     21.88 o   0.51705
   3   6  12       25.92       50.42     20.93 o   0.53004
   4   6  12        8.84        0.00     21.88 o   0.54535
   5   6  12       15.02       38.05     20.93 o   0.56278
   6   6  12        0.28        0.95      6.66 o   0.58215
  -9   7  12        0.20        0.00      8.56 o   0.58017
  -8   7  12        0.76        0.00      7.61 o   0.56458
  -7   7  12        1.97        0.00      6.66 o   0.55113
  -6   7  12        1.94        0.00      6.66 o   0.54001
  -5   7  12        1.69        4.76      5.71 o   0.53135
  -4   7  12       97.64       85.62      6.66 o   0.52528
  -3   7  12        2.19        5.71      5.71 o   0.52188
  -2   7  12       28.93       39.96      5.71 o   0.52121
  -1   7  12       11.30       16.17      5.71 o   0.52328
   0   7  12        6.71        3.81      4.76 o   0.52806
   1   7  12        0.05        0.00      4.76 o   0.53547
   2   7  12       24.02       18.08      6.66 o   0.54540
   3   7  12        0.01        0.00     21.88 o   0.55773
   4   7  12        0.39        0.00      8.56 o   0.57230
   5   7  12        0.00        0.00      6.66 o   0.58894
  -8   8  12        2.31        2.85      8.56 o   0.59456
  -7   8  12       17.18       28.54      8.56 o   0.58181
  -6   8  12       47.89       57.08      6.66 o   0.57129
  -5   8  12        4.90        0.00      5.71 o   0.56311
  -4   8  12       11.46       12.37      5.71 o   0.55738
  -3   8  12       22.86       19.03      5.71 o   0.55418
  -2   8  12       63.79       80.87      7.61 o   0.55355
  -1   8  12       21.64       16.17      5.71 o   0.55550
   0   8  12        6.25        5.71      7.61 o   0.56000
   1   8  12        6.81        4.76      8.56 o   0.56700
   2   8  12       45.89       58.03      8.56 o   0.57639
   3   8  12       18.49       29.49      5.71 o   0.58807
  -4   9  12        9.73        0.00      7.61 o   0.59167
  -3   9  12        7.64        0.00      7.61 o   0.58865
  -2   9  12        0.23        2.85      6.66 o   0.58806
  -1   9  12        2.19        7.61      6.66 o   0.58990
   0   9  12        8.54        0.95      7.61 o   0.59414
 -13   1  13       19.30       19.98      7.61 o   0.58915
 -12   1  13      277.65      252.11     12.37 o   0.56422
 -11   1  13        3.30        2.85      6.66 o   0.54078
 -10   1  13      210.36      182.66      7.61 o   0.51904
  -9   1  13      252.82      243.55      9.51 o   0.49923
  -8   1  13      202.73      236.89      7.61 o   0.48157
  -7   1  13        0.23        0.00      4.76 o   0.46631
  -6   1  13      759.25      728.74     10.46 o   0.45371
  -5   1  13      227.88      204.54      5.71 o   0.44397
  -4   1  13        6.65        0.00      3.81 o   0.43730
  -3   1  13       51.64       36.15      3.81 o   0.43383
  -2   1  13      345.12      330.12      7.61 o   0.43364
  -1   1  13       48.67       46.62      3.81 o   0.43675
   0   1  13      118.94      122.73      4.76 o   0.44307
   1   1  13        6.99        0.95      3.81 o   0.45247
   2   1  13        0.58        3.81      3.81 o   0.46476
   3   1  13       18.17       16.17      3.81 o   0.47973
   4   1  13      248.30      254.96      6.66 o   0.49713
   5   1  13       40.56       40.91      4.76 o   0.51672
   6   1  13        3.11        2.85      4.76 o   0.53826
   7   1  13        1.37        4.76      5.71 o   0.56151
   8   1  13       44.72       37.10      6.66 o   0.58629
 -12   2  13        0.27       17.12     11.42 o   0.57035
 -11   2  13        1.18        0.00      9.51 o   0.54717
 -10   2  13        0.27        0.00      6.66 o   0.52570
  -9   2  13      187.52      209.30      6.66 o   0.50614
  -8   2  13       47.22       43.76      6.66 o   0.48873
  -7   2  13       69.94       80.87      5.71 o   0.47371
  -6   2  13      223.23      196.93      5.71 o   0.46130
  -5   2  13      250.68      249.26      5.71 o   0.45173
  -4   2  13      216.01      253.06      5.71 o   0.44517
  -3   2  13      590.35      572.72      9.51 o   0.44177
  -2   2  13      936.76      868.59     11.42 o   0.44159
  -1   2  13        2.14        0.95      3.81 o   0.44463
   0   2  13       44.31       34.25      3.81 o   0.45084
   1   2  13      196.69      173.15      5.71 o   0.46008
   2   2  13      402.35      430.97     13.32 o   0.47218
   3   2  13       87.64       80.87      4.76 o   0.48692
   4   2  13      318.38      323.46     13.32 o   0.50408
   5   2  13        0.52        1.90      5.71 o   0.52340
   6   2  13        1.36        1.90      5.71 o   0.54467
   7   2  13       12.71        4.76      6.66 o   0.56767
   8   2  13       99.09       96.09      8.56 o   0.59219
 -12   3  13        0.29        0.00     10.46 o   0.58042
 -11   3  13       41.60       44.71      8.56 o   0.55766
 -10   3  13       26.24       32.35      8.56 o   0.53660
  -9   3  13        1.67        0.95      5.71 o   0.51746
  -8   3  13       62.81       75.16      6.66 o   0.50045
  -7   3  13      225.04      208.35      8.56 o   0.48578
  -6   3  13       28.70       19.03      5.71 o   0.47370
  -5   3  13      141.48      156.97      5.71 o   0.46438
  -4   3  13      232.84      203.59      8.56 o   0.45800
  -3   3  13      394.93      382.45      8.56 o   0.45469
  -2   3  13       67.84       83.72      4.76 o   0.45452
  -1   3  13      320.10      283.51      6.66 o   0.45748
   0   3  13      175.08      136.04      8.56 o   0.46351
   1   3  13        6.51       14.27      8.56 o   0.47251
   2   3  13       93.85       81.82      9.51 o   0.48430
   3   3  13      180.89      168.39     10.46 o   0.49868
   4   3  13        0.79        2.85      9.51 o   0.51544
   5   3  13       48.50       56.13      7.61 o   0.53436
   6   3  13       21.44       18.08      6.66 o   0.55521
   7   3  13        7.97        0.00      6.66 o   0.57779
 -12   4  13      154.45      153.17     12.37 o   0.59423
 -11   4  13      147.66      155.07     10.46 o   0.57202
 -10   4  13        1.10        0.95      8.56 o   0.55151
  -9   4  13       28.18       39.96      7.61 o   0.53290
  -8   4  13      235.79      221.67      7.61 o   0.51640
  -7   4  13      242.37      243.55      9.51 o   0.50220
  -6   4  13       37.00       48.52      3.81 o   0.49052
  -5   4  13      147.52      148.41      6.66 o   0.48153
  -4   4  13        2.51        2.85      4.76 o   0.47538
  -3   4  13      134.82      154.12      5.71 o   0.47220
  -2   4  13       31.24       26.64      3.81 o   0.47203
  -1   4  13       90.42       96.09      4.76 o   0.47488
   0   4  13        3.26        0.00      7.61 o   0.48069
   1   4  13       55.32       50.42      9.51 o   0.48937
   2   4  13        1.95       10.46      9.51 o   0.50076
   3   4  13       29.19       26.64     11.42 o   0.51469
   4   4  13       30.66       45.67     13.32 o   0.53094
   5   4  13       63.99       95.14     14.27 o   0.54933
   6   4  13        2.00        9.51      7.61 o   0.56963
   7   4  13       10.03       21.88      6.66 o   0.59166
 -11   5  13       17.93        1.90      9.51 o   0.58997
 -10   5  13       10.60        5.71     15.22 o   0.57011
  -9   5  13        2.41        0.00      7.61 o   0.55213
  -8   5  13       14.24       13.32      6.66 o   0.53621
  -7   5  13       42.04       23.78      5.71 o   0.52256
  -6   5  13        0.58        0.00      4.76 o   0.51134
  -5   5  13       54.65       54.23      4.76 o   0.50272
  -4   5  13        7.57        4.76      4.76 o   0.49683
  -3   5  13        0.12        2.85      5.71 o   0.49379
  -2   5  13        6.34        0.00      5.71 o   0.49362
  -1   5  13       30.32       32.35      6.66 o   0.49635
   0   5  13       30.24       15.22      9.51 o   0.50192
   1   5  13       19.23       25.69     10.46 o   0.51024
   2   5  13        0.28        0.00     13.32 o   0.52117
   3   5  13       25.67       36.15     13.32 o   0.53457
   4   5  13       46.23       25.69     19.03 o   0.55024
   5   5  13       10.88        0.00     21.88 o   0.56799
   6   5  13        1.32        0.95      6.66 o   0.58765
 -10   6  13       18.43        8.56     10.46 o   0.59204
  -9   6  13        5.44        0.00      7.61 o   0.57475
  -8   6  13        0.03        1.90      7.61 o   0.55948
  -7   6  13       21.21       23.78      8.56 o   0.54640
  -6   6  13       52.26       40.91      6.66 o   0.53568
  -5   6  13       12.95        1.90      5.71 o   0.52746
  -4   6  13        8.65       12.37      4.76 o   0.52186
  -3   6  13        0.98        0.00      4.76 o   0.51896
  -2   6  13        7.07        3.81     11.42 o   0.51880
  -1   6  13       24.98        4.76      9.51 o   0.52140
   0   6  13       11.69        0.00     14.27 o   0.52670
   1   6  13        6.49        7.61     13.32 o   0.53463
   2   6  13        3.91        8.56     20.93 o   0.54508
   3   6  13       12.21        0.00     19.98 o   0.55790
   4   6  13        8.37        0.00     19.98 o   0.57293
   5   6  13        1.77        0.00     23.78 o   0.59001
  -8   7  13       11.59       22.83      8.56 o   0.58578
  -7   7  13       13.98        8.56      6.66 o   0.57331
  -6   7  13        0.27        2.85      8.56 o   0.56310
  -5   7  13        5.66        0.00      5.71 o   0.55529
  -4   7  13       31.68       32.35      5.71 o   0.54997
  -3   7  13       22.44       33.30      5.71 o   0.54721
  -2   7  13       18.70        8.56      5.71 o   0.54707
  -1   7  13        0.09        0.00      4.76 o   0.54953
   0   7  13       29.74       15.22      6.66 o   0.55456
   1   7  13       41.58       48.52      7.61 o   0.56210
   2   7  13       10.39       19.98     23.78 o   0.57205
   3   7  13        0.12        1.90     21.88 o   0.58427
  -6   8  13       36.38       44.71      7.61 o   0.59316
  -5   8  13       23.20       22.83      6.66 o   0.58575
  -4   8  13        0.05        0.00      5.71 o   0.58071
  -3   8  13        4.99        5.71      5.71 o   0.57810
  -2   8  13        4.02        6.66      7.61 o   0.57796
  -1   8  13       42.27       38.05      6.66 o   0.58029
   0   8  13        3.93        0.00      5.71 o   0.58506
   1   8  13       16.94       15.22      5.71 o   0.59222
 -12   0  14      377.21      407.18     47.57 o   0.58358
 -11   0  14       99.10      110.36     16.17 o   0.56143
 -10   0  14      156.81      177.90     17.12 o   0.54102
  -9   0  14      244.34      229.28     15.22 o   0.52255
  -8   0  14      223.46      240.69     15.22 o   0.50624
  -7   0  14       24.67       26.64      7.61 o   0.49230
  -6   0  14      562.39      586.99     14.27 o   0.48093
  -5   0  14      511.14      431.92     12.37 o   0.47233
  -4   0  14       36.68       55.18      6.66 o   0.46664
  -3   0  14      107.25      101.80      6.66 o   0.46397
  -2   0  14      246.07      234.99      8.56 o   0.46438
  -1   0  14      216.71      226.42      8.56 o   0.46785
   0   0  14       18.63       17.12      6.66 o   0.47432
   1   0  14      393.96      359.61     12.37 o   0.48367
   2   0  14       82.38       78.96      6.66 o   0.49574
   3   0  14      100.89      118.92     11.42 o   0.51032
   4   0  14        0.42        3.81      9.51 o   0.52723
   5   0  14      146.06      166.49      9.51 o   0.54623
   6   0  14      182.17      178.86      9.51 o   0.56711
   7   0  14        5.03        0.00      8.56 o   0.58969
 -12   1  14        2.41       10.46     12.37 o   0.58556
 -11   1  14       11.68       10.46     12.37 o   0.56349
 -10   1  14       31.38       40.91     12.37 o   0.54316
  -9   1  14        5.06        0.00      7.61 o   0.52477
  -8   1  14       29.27       24.74      6.66 o   0.50853
  -7   1  14       93.69       87.53      6.66 o   0.49465
  -6   1  14       10.06        3.81      4.76 o   0.48334
  -5   1  14        0.28        0.00      4.76 o   0.47478
  -4   1  14      109.98      123.68      4.76 o   0.46912
  -3   1  14       26.76       23.78      3.81 o   0.46646
  -2   1  14        2.97        0.95      4.76 o   0.46687
  -1   1  14        4.49        6.66      4.76 o   0.47032
   0   1  14       15.95       13.32      4.76 o   0.47676
   1   1  14       28.70       31.39      4.76 o   0.48606
   2   1  14        6.07        8.56      4.76 o   0.49807
   3   1  14        0.25        1.90      5.71 o   0.51259
   4   1  14       14.63       11.42      5.71 o   0.52942
   5   1  14       41.40       31.39      5.71 o   0.54834
   6   1  14        3.37        0.00      6.66 o   0.56915
   7   1  14        6.30        3.81      7.61 o   0.59165
 -12   2  14       45.57       52.32     12.37 o   0.59147
 -11   2  14       34.73       36.15      7.61 o   0.56963
 -10   2  14        0.57        0.00     16.17 o   0.54952
  -9   2  14        0.36        0.00     15.22 o   0.53135
  -8   2  14       15.97       21.88      7.61 o   0.51532
  -7   2  14      115.08      123.68      9.51 o   0.50163
  -6   2  14        3.68        8.56      5.71 o   0.49048
  -5   2  14        2.41        0.95      4.76 o   0.48204
  -4   2  14       20.20       31.39      4.76 o   0.47647
  -3   2  14       42.45       48.52      4.76 o   0.47386
  -2   2  14        2.45        1.90      4.76 o   0.47425
  -1   2  14        0.68        0.00      4.76 o   0.47765
   0   2  14       10.02       19.98      4.76 o   0.48399
   1   2  14       24.16       38.05      6.66 o   0.49316
   2   2  14        0.34        2.85      4.76 o   0.50500
   3   2  14       17.31       19.03      4.76 o   0.51933
   4   2  14       26.16       37.10      6.66 o   0.53594
   5   2  14       14.15       12.37      7.61 o   0.55465
   6   2  14       20.76       16.17      6.66 o   0.57523
 -11   3  14        7.75       17.12      9.51 o   0.57971
 -10   3  14        0.50        0.00      9.51 o   0.55996
  -9   3  14        0.87       10.46      6.66 o   0.54214
  -8   3  14        0.21        0.00      7.61 o   0.52644
  -7   3  14       15.18       18.08      8.56 o   0.51305
  -6   3  14       13.87       19.98      5.71 o   0.50215
  -5   3  14        0.25        0.00      5.71 o   0.49391
  -4   3  14       31.72       40.91      5.71 o   0.48848
  -3   3  14       19.13       18.08      4.76 o   0.48593
  -2   3  14       21.17       12.37      4.76 o   0.48632
  -1   3  14       55.99       45.67      5.71 o   0.48963
   0   3  14        0.15        0.00      5.71 o   0.49582
   1   3  14       92.34      128.43      9.51 o   0.50477
   2   3  14       15.66       21.88      9.51 o   0.51634
   3   3  14       18.69       26.64      9.51 o   0.53037
   4   3  14       24.42       38.05     10.46 o   0.54665
   5   3  14       51.93       49.47      5.71 o   0.56500
   6   3  14       13.69       26.64      6.66 o   0.58521
 -11   4  14        1.12        0.95     14.27 o   0.59353
 -10   4  14        2.35        0.00      9.51 o   0.57427
  -9   4  14        9.25        9.51     14.27 o   0.55690
  -8   4  14        3.41        2.85      5.71 o   0.54163
  -7   4  14        0.63        1.90      6.66 o   0.52862
  -6   4  14        1.24        0.00      6.66 o   0.51805
  -5   4  14        1.04        4.76      6.66 o   0.51007
  -4   4  14      108.82      123.68      6.66 o   0.50481
  -3   4  14        2.57        4.76      4.76 o   0.50234
  -2   4  14       66.12       56.13      5.71 o   0.50272
  -1   4  14        1.10        0.00      4.76 o   0.50593
   0   4  14        9.63        3.81      9.51 o   0.51192
   1   4  14        2.92        6.66     12.37 o   0.52059
   2   4  14       41.64       46.62     13.32 o   0.53182
   3   4  14        1.12        5.71     37.10 o   0.54544
   4   4  14       14.80        9.51     13.32 o   0.56129
   5   4  14        4.56       18.08     14.27 o   0.57917
 -10   5  14       13.86        9.51     12.37 o   0.59215
  -9   5  14       12.09        7.61      7.61 o   0.57532
  -8   5  14        3.53       10.46      7.61 o   0.56055
  -7   5  14        0.00        0.00      4.76 o   0.54799
  -6   5  14        4.54        4.76      5.71 o   0.53780
  -5   5  14       17.02       14.27      6.66 o   0.53012
  -4   5  14        2.47        3.81      6.66 o   0.52506
  -3   5  14       10.03       11.42      5.71 o   0.52269
  -2   5  14        0.33        4.76      6.66 o   0.52305
  -1   5  14        2.09        5.71      5.71 o   0.52614
   0   5  14        1.35        4.76     13.32 o   0.53190
   1   5  14       18.10       40.91     20.93 o   0.54025
   2   5  14        5.07       28.54     19.98 o   0.55108
   3   5  14        1.31       18.08     19.98 o   0.56424
   4   5  14        0.07        0.00     20.93 o   0.57957
  -8   6  14        3.26        5.71      8.56 o   0.58284
  -7   6  14        0.82        0.00      6.66 o   0.57078
  -6   6  14        8.55       18.08      6.66 o   0.56100
  -5   6  14        6.00        7.61      4.76 o   0.55364
  -4   6  14       69.78       83.72      7.61 o   0.54880
  -3   6  14       11.01       18.08      5.71 o   0.54653
  -2   6  14       53.61       65.64      7.61 o   0.54688
  -1   6  14        0.97        0.00      8.56 o   0.54983
   0   6  14        6.83        0.00     15.22 o   0.55534
   1   6  14       20.48       22.83     16.17 o   0.56335
   2   6  14       91.79       94.18     22.83 o   0.57374
   3   6  14        4.24       11.42     22.83 o   0.58639
  -6   7  14        4.34        7.61      7.61 o   0.58724
  -5   7  14        4.70        2.85      8.56 o   0.58021
  -4   7  14       29.22       37.10      6.66 o   0.57559
  -3   7  14      125.38      130.34      7.61 o   0.57343
  -2   7  14       50.88       59.94      7.61 o   0.57376
  -1   7  14        0.00        0.00      6.66 o   0.57657
   0   7  14       10.52       12.37      6.66 o   0.58184
   1   7  14       27.86       28.54     22.83 o   0.58948
 -11   1  15        3.67        0.00     13.32 o   0.58728
 -10   1  15        9.41       19.98     13.32 o   0.56827
  -9   1  15        1.43        0.00      9.51 o   0.55121
  -8   1  15        4.37        4.76      7.61 o   0.53627
  -7   1  15       12.85        5.71      6.66 o   0.52364
  -6   1  15       35.54       34.25      5.71 o   0.51350
  -5   1  15        0.15        0.00      4.76 o   0.50598
  -4   1  15       97.69      117.97      6.66 o   0.50121
  -3   1  15       26.48       16.17      4.76 o   0.49926
  -2   1  15        2.70        8.56      4.76 o   0.50018
  -1   1  15       12.11        8.56      4.76 o   0.50394
   0   1  15        6.65       14.27      4.76 o   0.51048
   1   1  15       30.81       38.05      4.76 o   0.51969
   2   1  15        0.07        3.81      5.71 o   0.53145
   3   1  15       12.96        7.61      7.61 o   0.54557
   4   1  15       82.35       84.67      6.66 o   0.56189
   5   1  15       10.63        3.81      6.66 o   0.58022
 -11   2  15       53.38       46.62     14.27 o   0.59317
 -10   2  15        0.11        0.00     13.32 o   0.57436
  -9   2  15        0.39        0.95      9.51 o   0.55748
  -8   2  15       11.57        0.95     13.32 o   0.54271
  -7   2  15       30.14       30.44      7.61 o   0.53024
  -6   2  15        3.66        2.85      5.71 o   0.52022
  -5   2  15       33.91       29.49      7.61 o   0.51280
  -4   2  15       66.26       75.16      5.71 o   0.50809
  -3   2  15       84.10       66.60      5.71 o   0.50618
  -2   2  15        0.00        0.00      4.76 o   0.50708
  -1   2  15       34.33       26.64      4.76 o   0.51079
   0   2  15      121.91      121.77      6.66 o   0.51724
   1   2  15      108.35      119.87      7.61 o   0.52634
   2   2  15        7.91       11.42      5.71 o   0.53795
   3   2  15       52.16       50.42      5.71 o   0.55191
   4   2  15       36.42       30.44      6.66 o   0.56805
   5   2  15        3.11        2.85      6.66 o   0.58618
 -10   3  15       39.40       42.81     14.27 o   0.58436
  -9   3  15        0.02        0.00     14.27 o   0.56778
  -8   3  15       65.02       56.13      9.51 o   0.55329
  -7   3  15      130.25      116.07      7.61 o   0.54105
  -6   3  15        0.26        6.66      6.66 o   0.53124
  -5   3  15       28.89       23.78      6.66 o   0.52398
  -4   3  15      300.73      287.31      8.56 o   0.51937
  -3   3  15       33.00       30.44      4.76 o   0.51750
  -2   3  15       69.89       58.03      4.76 o   0.51838
  -1   3  15       85.18       82.77      5.71 o   0.52201
   0   3  15       90.56       84.67      5.71 o   0.52832
   1   3  15        0.30        0.00      6.66 o   0.53723
   2   3  15       76.87       73.25     17.12 o   0.54861
   3   3  15       26.55       12.37      9.51 o   0.56231
   4   3  15        0.80        7.61      6.66 o   0.57815
  -9   4  15       23.51       25.69     12.37 o   0.58189
  -8   4  15       50.67       30.44      8.56 o   0.56776
  -7   4  15        2.14        5.71      7.61 o   0.55584
  -6   4  15        2.12        0.95      7.61 o   0.54629
  -5   4  15        0.53        0.00      7.61 o   0.53923
  -4   4  15       73.08       69.45      6.66 o   0.53476
  -3   4  15        2.70        6.66      5.71 o   0.53294
  -2   4  15        2.72        1.90      5.71 o   0.53380
  -1   4  15        0.07        0.95      6.66 o   0.53732
   0   4  15        0.08        9.51     11.42 o   0.54346
   1   4  15        0.08        9.51     24.74 o   0.55212
   2   4  15        5.01       19.98     13.32 o   0.56320
   3   4  15       26.88       60.89     15.22 o   0.57655
   4   4  15        2.67        0.95     14.27 o   0.59202
  -8   5  15        0.02        0.00      6.66 o   0.58583
  -7   5  15        1.26       10.46      8.56 o   0.57430
  -6   5  15        2.95        0.95      7.61 o   0.56506
  -5   5  15        1.45        0.00      6.66 o   0.55824
  -4   5  15       27.19       23.78      6.66 o   0.55392
  -3   5  15       60.68       50.42     10.46 o   0.55216
  -2   5  15       82.77       72.30      7.61 o   0.55299
  -1   5  15        0.01        0.00      5.71 o   0.55639
   0   5  15       12.18       10.46     14.27 o   0.56232
   1   5  15        8.45        0.95     19.98 o   0.57070
   2   5  15       39.90       29.49     20.93 o   0.58142
   3   5  15        2.90        6.66     21.88 o   0.59436
  -6   6  15       14.04       11.42      7.61 o   0.58718
  -5   6  15       45.56       34.25      7.61 o   0.58062
  -4   6  15        7.10        7.61      6.66 o   0.57647
  -3   6  15        0.18        0.95      7.61 o   0.57478
  -2   6  15        1.79        0.00      9.51 o   0.57557
  -1   6  15       16.00       14.27      6.66 o   0.57884
   0   6  15       34.87       34.25     16.17 o   0.58455
   1   6  15       13.30       42.81     22.83 o   0.59261
 -10   0  16        1.25       14.27     21.88 o   0.59230
  -9   0  16       43.73       54.23     22.83 o   0.57642
  -8   0  16       45.14       46.62     11.42 o   0.56263
  -7   0  16       15.51       18.08     11.42 o   0.55109
  -6   0  16      111.30      118.92      9.51 o   0.54196
  -5   0  16       23.84       42.81      7.61 o   0.53534
  -4   0  16       30.32       32.35      7.61 o   0.53134
  -3   0  16        1.33        0.00      7.61 o   0.53002
  -2   0  16       59.88       45.67      8.56 o   0.53138
  -1   0  16      137.78      121.77      8.56 o   0.53543
   0   0  16       53.61       66.60      8.56 o   0.54208
   1   0  16        0.01        0.00      7.61 o   0.55126
   2   0  16       52.02       57.08      8.56 o   0.56283
   3   0  16       60.54       57.08      8.56 o   0.57665
   4   0  16       55.93       53.28      8.56 o   0.59257
 -10   1  16       31.46       31.39     13.32 o   0.59426
  -9   1  16       11.41       19.98     13.32 o   0.57842
  -8   1  16        3.79        7.61      9.51 o   0.56468
  -7   1  16       35.33       36.15      7.61 o   0.55319
  -6   1  16       38.16       30.44      6.66 o   0.54409
  -5   1  16        0.38        9.51      5.71 o   0.53750
  -4   1  16       25.38       25.69      4.76 o   0.53352
  -3   1  16        1.39        2.85      5.71 o   0.53220
  -2   1  16       43.92       51.37      6.66 o   0.53356
  -1   1  16        8.76       11.42      5.71 o   0.53759
   0   1  16        6.18        0.00      5.71 o   0.54422
   1   1  16       16.89        1.90      5.71 o   0.55336
   2   1  16       13.62       24.74      9.51 o   0.56488
   3   1  16       13.64        5.71      6.66 o   0.57866
   4   1  16        8.73        6.66      6.66 o   0.59452
  -9   2  16       20.49       14.27     10.46 o   0.58440
  -8   2  16       78.00       65.64     10.46 o   0.57081
  -7   2  16       12.79       11.42      7.61 o   0.55944
  -6   2  16       10.91        8.56      6.66 o   0.55044
  -5   2  16       16.96       16.17      6.66 o   0.54393
  -4   2  16      215.41      215.96     10.46 o   0.53999
  -3   2  16       33.79       30.44      5.71 o   0.53869
  -2   2  16        0.19        0.00      6.66 o   0.54004
  -1   2  16       35.24       29.49      6.66 o   0.54401
   0   2  16       91.12       89.43      6.66 o   0.55057
   1   2  16       29.39       27.59      6.66 o   0.55960
   2   2  16        2.21        2.85      5.71 o   0.57101
   3   2  16        0.31        0.95      6.66 o   0.58464
  -9   3  16        0.11        0.00     10.46 o   0.59423
  -8   3  16        0.07        0.00      8.56 o   0.58087
  -7   3  16        0.75        1.90      7.61 o   0.56970
  -6   3  16       35.74       52.32     10.46 o   0.56087
  -5   3  16      116.15      137.00      8.56 o   0.55448
  -4   3  16       11.26       18.08      6.66 o   0.55062
  -3   3  16        5.15        7.61      7.61 o   0.54934
  -2   3  16        3.80        5.71      8.56 o   0.55066
  -1   3  16       53.35       60.89      6.66 o   0.55456
   0   3  16       45.70       45.67      6.66 o   0.56099
   1   3  16        2.39        9.51      5.71 o   0.56986
   2   3  16        2.04       10.46      7.61 o   0.58106
   3   3  16       18.40       27.59      6.66 o   0.59446
  -7   4  16       12.37       20.93      8.56 o   0.58377
  -6   4  16       10.50       16.17      7.61 o   0.57515
  -5   4  16        1.29        4.76      7.61 o   0.56892
  -4   4  16       35.57       37.10      6.66 o   0.56516
  -3   4  16        0.25        0.00      7.61 o   0.56391
  -2   4  16        1.34        0.00      6.66 o   0.56520
  -1   4  16        1.11        5.71      5.71 o   0.56900
   0   4  16       31.24       28.54      5.71 o   0.57527
   1   4  16       13.44        0.95     14.27 o   0.58392
  -6   5  16       19.61       22.83      8.56 o   0.59300
  -5   5  16       33.64       21.88      7.61 o   0.58696
  -4   5  16      173.88      176.00      8.56 o   0.58332
  -3   5  16       92.09      122.73      8.56 o   0.58211
  -2   5  16        0.17        9.51     12.37 o   0.58335
  -1   5  16       51.69       39.01      6.66 o   0.58704
   0   5  16       52.08       56.13     21.88 o   0.59312
  -8   1  17        9.25       18.08     10.46 o   0.59367
  -7   1  17        1.10        0.00      7.61 o   0.58321
  -6   1  17       10.71       14.27      6.66 o   0.57506
  -5   1  17      102.80      119.87      7.61 o   0.56930
  -4   1  17       20.28       14.27      6.66 o   0.56601
  -3   1  17       49.86       43.76      6.66 o   0.56524
  -2   1  17       26.10       17.12      5.71 o   0.56700
  -1   1  17        9.85        9.51      5.71 o   0.57126
   0   1  17        0.16        4.76      6.66 o   0.57797
   1   1  17       44.26       61.84      6.66 o   0.58704
  -7   2  17        6.73       13.32      8.56 o   0.58914
  -6   2  17       17.08       15.22      8.56 o   0.58107
  -5   2  17        0.47        0.00      6.66 o   0.57537
  -4   2  17       63.60       50.42      6.66 o   0.57212
  -3   2  17        0.43        1.90      6.66 o   0.57136
  -2   2  17       33.10       38.05      5.71 o   0.57310
  -1   2  17       16.40       21.88      6.66 o   0.57732
   0   2  17        2.72        2.85      6.66 o   0.58395
   1   2  17        3.69        1.90      6.66 o   0.59294
  -6   3  17        2.84        7.61      8.56 o   0.59096
  -5   3  17        7.49        7.61      7.61 o   0.58535
  -4   3  17       22.50       13.32      6.66 o   0.58216
  -3   3  17        0.02        1.90      7.61 o   0.58141
  -2   3  17       15.25       25.69      8.56 o   0.58312
  -1   3  17        2.07        8.56      7.61 o   0.58726
   0   3  17        0.19        0.00      6.66 o   0.59379
 
